# Supplementary material for: Integrated Multi-Tissue Transcriptomics Reveals Antagonistic Pleiotropy in Aging and Alzheimer’s Disease
Source: Comput Struct Biotechnol J. 2026 Jun 8;35(1):0134. doi: 10.34133/csbj.0134 (PMC13243799; doi:10.34133/csbj.0134)
Supplement: Supplementary 1 — Figs. S1 to S11 Tables S1 to S3 [file csbj.0134.f1.zip]

Archive with 15 entries (15 files):
- Supplementary Materials.docx
- Supplementary_Figure-1.pdf
- Supplementary_Figure-10.pdf
- Supplementary_Figure-11.pdf
- Supplementary_Figure-2.pdf
- Supplementary_Figure-3.pdf
- Supplementary_Figure-4.png
- Supplementary_Figure-5.pdf
- Supplementary_Figure-6.png
- Supplementary_Figure-7.png
- Supplementary_Figure-8.png
- Supplementary_Figure-9.png
- Supplementary_Table-1.xlsx
- Supplementary_Table-2.xlsx
- Supplementary_Table-3.xlsx
