# Supplementary material for: Integrated Multi-Tissue Transcriptomics Reveals Antagonistic Pleiotropy in Aging and Alzheimer’s Disease
Source: Comput Struct Biotechnol J. 2026 Jun 8;35(1):0134. doi: 10.34133/csbj.0134 (PMC13243799; doi:10.34133/csbj.0134)
Supplement: Supplementary 1 — Figs. S1 to S11 Tables S1 to S3 [file csbj.0134.f1.zip › Supplementary_Table-1.xlsx]

## Sheet: Sheet1
Dataset	Source / assay	Tissue or region	Analysis context	Group definition used in analysis	Samples used	Age range used	Sex distribution	Covariates / metadata used	Metadata not uniformly available or not modeled
GSE113957	Public GEO RNA-seq; raw counts from human dermal fibroblasts	Dermal fibroblasts	Developmental contrast / developmental annotation layer	Child: 0–16 yr; Young adult: 17–45 yr; only samples annotated as Normal	Child n=20; Young adult n=45	Child: 1–16 yr; Young adult: 17–45 yr	Child: 15 M / 5 F; Young adult: 29 M / 16 F	Age, sex, disease label, ethnicity, platform available in GEO metadata; DESeq2 model used age-group contrast	AD diagnosis, APOE genotype, Braak/CERAD, cognitive status, medication, comorbidity
GSE113957	Public GEO RNA-seq; raw counts from human dermal fibroblasts	Dermal fibroblasts	Adult fibroblast aging contrast	Young adult: 17–45 yr; Old: >59 yr; midlife samples excluded; only samples annotated as Normal	Young adult n=45; Old n=56	Young adult: 17–45 yr; Old: 60–96 yr	Young adult: 29 M / 16 F; Old: 44 M / 12 F	Age, sex, disease label, ethnicity, platform available; primary DESeq2 model used age-group contrast; sex-adjustment used as sensitivity audit where applicable	AD diagnosis, APOE genotype, Braak/CERAD, cognitive status, medication, comorbidity
GSE48350	Public GEO microarray; Affymetrix Human Genome U133 Plus 2.0 / GPL570	Postcentral gyrus (PCG)	AD versus age-matched control brain contrast	AD vs Control; both groups restricted to age >59 yr	Control n=24; AD n=25	Control: 64–99 yr; AD: 60–95 yr	Control: 11 M / 13 F; AD: 10 M / 15 F	Age, sex, brain region, disease label; region-specific limma model; disease status primary variable	APOE genotype, ethnicity/geography, Braak/CERAD, medication, comorbidity, detailed cognitive status
GSE48350	Public GEO microarray; GPL570	Superior frontal gyrus (SFG)	AD versus age-matched control brain contrast	AD vs Control; both groups restricted to age >59 yr	Control n=26; AD n=21	Control: 64–99 yr; AD: 74–95 yr	Control: 12 M / 14 F; AD: 7 M / 14 F	Age, sex, brain region, disease label; region-specific limma model; disease status primary variable	APOE genotype, ethnicity/geography, Braak/CERAD, medication, comorbidity, detailed cognitive status
GSE48350	Public GEO microarray; GPL570	Hippocampus (HPC)	AD versus age-matched control brain contrast	AD vs Control; both groups restricted to age >59 yr	Control n=25; AD n=19	Control: 64–99 yr; AD: 60–94 yr	Control: 13 M / 12 F; AD: 9 M / 10 F	Age, sex, brain region, disease label; region-specific limma model; disease status primary variable	APOE genotype, ethnicity/geography, Braak/CERAD, medication, comorbidity, detailed cognitive status
GSE48350	Public GEO microarray; GPL570	Entorhinal cortex (EC)	AD versus age-matched control brain contrast	AD vs Control; both groups restricted to age >59 yr	Control n=18; AD n=15	Control: 64–99 yr; AD: 76–94 yr	Control: 9 M / 9 F; AD: 7 M / 8 F	Age, sex, brain region, disease label; region-specific limma model; disease status primary variable	APOE genotype, ethnicity/geography, Braak/CERAD, medication, comorbidity, detailed cognitive status
GSE48350	Public GEO microarray; GPL570	PCG, SFG, HPC, EC combined	AD brain analysis summary	AD vs Control; age >59 yr	Control n=93; AD n=80; total n=173	60–99 yr overall	Control: 45 M / 48 F; AD: 33 M / 47 F	Age, sex, region, disease label; additional covariate/cell-state audits used available estimable variables	APOE genotype, ethnicity/geography, Braak/CERAD, medication, comorbidity, detailed cognitive status
GSE48350	Public GEO microarray; GPL570	Control brain samples across PCG, SFG, HPC, EC	Healthy brain aging contrast and WGCNA context	Control samples only; Young vs Old age-group comparison; EC quality-control filtering applied where specified	Healthy-aging brain samples n=150 in WGCNA framework	Young and Old control samples as defined in manuscript	Available when present in GEO phenotype	Age, sex, region/tissue; WGCNA/covariate models used available estimable covariates	APOE genotype, ethnicity/geography, Braak/CERAD, medication, comorbidity, detailed cognitive status
All transcriptomic data were obtained from previously published public GEO datasets. For GSE113957, only samples annotated as “Normal” were used for the fibroblast developmental and adult-aging analyses. Midlife fibroblast samples aged 46–59 years were not included in the primary adult-aging contrast. For GSE48350 AD analyses, samples were restricted to individuals older than 59 years and analyze…
