# Supplementary material for: Integrated Multi-Tissue Transcriptomics Reveals Antagonistic Pleiotropy in Aging and Alzheimer’s Disease
Source: Comput Struct Biotechnol J. 2026 Jun 8;35(1):0134. doi: 10.34133/csbj.0134 (PMC13243799; doi:10.34133/csbj.0134)
Supplement: Supplementary 1 — Figs. S1 to S11 Tables S1 to S3 [file csbj.0134.f1.zip › Supplementary_Table-2.xlsx]

## Sheet: Supplementary_Table-2
GeneID	padj	pvalue	lfcSE	stat	log2FoldChange	baseMean	Symbol	Description
6004	4.75066e-06	8.62203e-09	0.542869	5.75582	3.12466	64.5372	RGS16	regulator of G protein signaling 16
3355	0.000150553	1.2476e-06	0.58463	4.84792	2.83424	43.1325	HTR1F	5-hydroxytryptamine receptor 1F
3861	9.69614e-05	6.87842e-07	0.549303	4.96477	2.72716	353.347	KRT14	keratin 14
1016	1.97019e-05	5.69476e-08	0.494744	5.42813	2.68553	22.3209	CDH18	cadherin 18
55107	0.00111165	2.24018e-05	0.60819	4.2395	2.57842	29.4815	ANO1	anoctamin 1
5099	0.000399125	4.63545e-06	0.530823	4.58064	2.43151	150.754	PCDH7	protocadherin 7
63976	1.26884e-05	2.86762e-08	0.431808	5.54933	2.39625	25.3225	PRDM16	PR/SET domain 16
3664	0.000816419	1.33259e-05	0.522103	4.35468	2.27359	169.562	IRF6	interferon regulatory factor 6
2494	0.00154361	3.81809e-05	0.551022	4.11822	2.26923	34.8213	NR5A2	nuclear receptor subfamily 5 group A member 2
64377	0.00347785	0.000138861	0.585709	3.81019	2.23166	15.7165	CHST8	carbohydrate sulfotransferase 8
4620	0.00247252	8.26526e-05	0.554699	3.93658	2.18361	66.1348	MYH2	myosin heavy chain 2
90293	0.00175408	4.78411e-05	0.527068	4.06593	2.14302	24.9258	KLHL13	kelch like family member 13
6943	0.00572905	0.000283413	0.582119	3.63001	2.1131	45.8608	TCF21	transcription factor 21
3036	0.00407353	0.000173641	0.549367	3.75457	2.06264	38.3942	HAS1	hyaluronan synthase 1
10580	2.81061e-05	9.35164e-08	0.379712	5.33889	2.02724	72.6025	SORBS1	sorbin and SH3 domain containing 1
7373	0.000317285	3.4061e-06	0.419776	4.64468	1.94972	149.923	COL14A1	collagen type XIV alpha 1 chain
79698	0.00761178	0.000417647	0.530657	3.52867	1.87252	14.0675	ZMAT4	zinc finger matrin-type 4
26548	4.15475e-06	5.99907e-09	0.313465	5.81678	1.82336	14.7575	ITGB1BP2	integrin subunit beta 1 binding protein 2
321	0.00050411	6.67758e-06	0.381336	4.50371	1.71743	36.8221	APBA2	amyloid beta precursor protein binding family A member 2
57611	0.000951105	1.70546e-05	0.382119	4.30033	1.64324	9.997	ISLR2	immunoglobulin superfamily containing leucine rich repeat 2
22941	0.00508744	0.00024305	0.445312	3.66947	1.63406	22.0358	SHANK2	SH3 and multiple ankyrin repeat domains 2
6493	0.00145301	3.40597e-05	0.386658	4.14447	1.60249	22.122	SIM2	SIM bHLH transcription factor 2
91851	0.00479093	0.000222832	0.434055	3.69162	1.60236	28.864	CHRDL1	chordin like 1
85407	0.00910423	0.000545831	0.460647	3.45719	1.59255	33.3632	NKD1	NKD inhibitor of WNT signaling pathway 1
107984512	0.0019338	5.40449e-05	0.369395	4.03741	1.4914	38.3467	LOC107984512
222865	0.00127357	2.75837e-05	0.343937	4.19255	1.44197	24.1239	TMEM130	transmembrane protein 130
160335	0.000653344	9.8662e-06	0.314773	4.42009	1.39132	115.287	TMTC2	transmembrane O-mannosyltransferase targeting cadherins 2
4162	8.75801e-05	6.00927e-07	0.275735	4.99092	1.37617	1705.66	MCAM	melanoma cell adhesion molecule
3569	0.00628574	0.000320029	0.371991	3.59852	1.33862	65.4533	IL6	interleukin 6
92292	0.00016488	1.38702e-06	0.272095	4.82686	1.31336	13.5277	GLYATL1	glycine-N-acyltransferase like 1
11248	0.00170498	4.48483e-05	0.303031	4.08097	1.23666	131.536	NXPH3	neurexophilin 3
387496	0.00160824	4.07891e-05	0.299415	4.10296	1.22849	19.8534	RASL11A	RAS like family 11 member A
3880	0.00613352	0.000309583	0.338423	3.60715	1.22074	1526.71	KRT19	keratin 19
753	0.00793155	0.000442661	0.337881	3.51325	1.18706	105.798	LDLRAD4	low density lipoprotein receptor class A domain containing 4
4071	0.00479093	0.000222869	0.312826	3.69158	1.15482	1224.7	TM4SF1	transmembrane 4 L six family member 1
90768	0.00649798	0.000332466	0.317244	3.58859	1.13846	215.938	TENM3-AS1	TENM3 antisense RNA 1
140883	0.00419277	0.000182409	0.297499	3.74221	1.1133	19.1267	ZNF280B	zinc finger protein 280B
56666	0.00144533	3.372e-05	0.262894	4.14677	1.09016	19.9541	PANX2	pannexin 2
100128054	0.00543365	0.000263323	0.29861	3.64894	1.08961	10.3594	PLCE1-AS1	PLCE1 antisense RNA 1
441172	0.00124125	2.6042e-05	0.255348	4.20557	1.07389	41.4356	NHSL1-AS1	NHSL1 antisense RNA 1
80342	0.000123028	9.73639e-07	0.214198	4.89689	1.0489	11.5108	TRAF3IP3	TRAF3 interacting protein 3
219970	0.000519137	6.94182e-06	0.232503	4.49546	1.04521	43.6461	GLYATL2	glycine-N-acyltransferase like 2
25802	0.00394005	0.000165478	0.273905	3.76661	1.03169	934.044	LMOD1	leiomodin 1
3589	0.00818034	0.000461745	0.292779	3.50202	1.02532	473.962	IL11	interleukin 11
2583	0.00259996	8.88125e-05	0.260777	3.91928	1.02206	260.412	B4GALNT1	beta-1,4-N-acetyl-galactosaminyltransferase 1
4883	0.00543365	0.000263683	0.27731	3.64859	1.01179	2635.75	NPR3	natriuretic peptide receptor 3
4052	0.0021975	6.58051e-05	0.252213	3.99096	1.00657	4180.4	LTBP1	latent transforming growth factor beta binding protein 1
114899	0.00302602	0.000111132	0.252788	3.86491	0.977001	116.578	C1QTNF3	C1q and TNF related 3
100874363	0.00519158	0.000249003	0.266571	3.66328	0.976523	14.5821	HOXC-AS1	HOXC cluster antisense RNA 1
7345	0.00237852	7.78477e-05	0.242672	3.95093	0.95878	1800.5	UCHL1	ubiquitin C-terminal hydrolase L1
55214	0.0068849	0.000358314	0.265211	3.56902	0.946544	500.33	P3H2	prolyl 3-hydroxylase 2
10669	0.00949959	0.000582654	0.274871	3.43956	0.945437	89.5908	CGREF1	cell growth regulator with EF-hand domain 1
106632260	0.00345372	0.000137247	0.247265	3.81308	0.94284	16.6233	RNA5-8SN1	RNA, 5.8S ribosomal N1
109864274	0.00379035	0.000156097	0.24814	3.78116	0.938258	16.5736	RNA5-8SN4	RNA, 5.8S ribosomal N4
6710	0.00889672	0.000528363	0.269953	3.46595	0.935645	94.6279	SPTB	spectrin beta, erythrocytic
100008587	0.00315658	0.000118305	0.242672	3.84961	0.934195	16.6324	RNA5-8SN5	RNA, 5.8S ribosomal N5
4495	0.00423675	0.000186074	0.248614	3.73721	0.929123	23.2639	MT1G	metallothionein 1G
158376	0.00148393	3.5889e-05	0.224068	4.13247	0.925956	7.96951	SPAAR	small regulatory polypeptide of amino acid response
109864281	0.00349918	0.000140227	0.242999	3.80777	0.925284	16.7039	RNA5-8SN2	RNA, 5.8S ribosomal N2
1264	0.00172206	4.54056e-05	0.223096	4.0781	0.909808	1108.75	CNN1	calponin 1
109910381	0.00467171	0.000213804	0.241127	3.70212	0.892682	17.0934	RNA5-8SN3	RNA, 5.8S ribosomal N3
1410	0.00109135	2.12391e-05	0.209888	4.25145	0.89233	5186.21	CRYAB	crystallin alpha B
4059	0.00658802	0.0003379	0.243944	3.58436	0.874382	61.5494	BCAM	basal cell adhesion molecule (Lutheran blood group)
4621	0.00736247	0.000397959	0.242465	3.54143	0.858674	32.9607	MYH3	myosin heavy chain 3
65012	0.00349918	0.000140002	0.223053	3.80816	0.849422	47.0789	SLC26A10P	solute carrier family 26 member 10, pseudogene
55861	0.00619038	0.000313697	0.230565	3.60372	0.830892	178.381	DBNDD2	dysbindin domain containing 2
114902	0.00339273	0.000132693	0.215061	3.82141	0.821836	128.148	C1QTNF5	C1q and TNF related 5
83552	0.00339273	0.000132693	0.215061	3.82141	0.821836	128.148	MFRP	membrane frizzled-related protein
266743	0.00467161	0.000213506	0.22174	3.70248	0.820989	48.9832	NPAS4	neuronal PAS domain protein 4
6932	0.000505679	6.73011e-06	0.181699	4.50205	0.818016	282.984	TCF7	transcription factor 7
148304	2.99979e-06	3.38981e-09	0.134875	5.91151	0.797313	112.034	C1orf74	chromosome 1 open reading frame 74
10272	0.00817039	0.000460094	0.226214	3.50297	0.792423	1911.03	FSTL3	follistatin like 3
81621	0.00110784	2.22556e-05	0.185243	4.24097	0.785609	414.79	KAZALD1	Kazal type serine peptidase inhibitor domain 1
375759	0.00109423	2.15013e-05	0.183904	4.2487	0.781354	10.7064	C9orf50	chromosome 9 open reading frame 50
112268313	0.00575305	0.000284962	0.214082	3.6286	0.776819	40.6539	LOC112268313
219348	0.00708742	0.000375083	0.216795	3.55702	0.771143	181.826	PLAC9	placenta associated 9
10962	0.0036417	0.000148375	0.203128	3.79377	0.77062	488.228	MLLT11	MLLT11 transcription factor 7 cofactor
2170	0.00142114	3.25812e-05	0.184967	4.15463	0.768469	59.024	FABP3	fatty acid binding protein 3
102724397	1.49782e-05	3.94931e-08	0.139004	5.4931	0.763563	12.6462	TWSG1-DT	TWSG1 divergent transcript
64901	0.000838805	1.40386e-05	0.174568	4.34326	0.758193	93.1701	RANBP17	RAN binding protein 17
201161	0.00271727	9.4471e-05	0.193677	3.90437	0.756188	29.8096	CENPV	centromere protein V
79971	0.00499027	0.000233708	0.204582	3.67948	0.752756	488.123	WLS	Wnt ligand secretion mediator
102724560	0.0088168	0.000521956	0.212682	3.46923	0.737842	238.275	LOC102724560	cystathionine beta-synthase like
6876	0.000820707	1.34499e-05	0.16579	4.35265	0.721625	28582.4	TAGLN	transgelin
4837	0.00148393	3.59595e-05	0.173895	4.13202	0.718535	2721.12	NNMT	nicotinamide N-methyltransferase
767557	0.0069564	0.000364979	0.200562	3.56419	0.714843	200.94	SYS1-DBNDD2	SYS1-DBNDD2 readthrough (NMD candidate)
25805	0.00953628	0.000588045	0.205015	3.43707	0.704649	235.415	BAMBI	BMP and activin membrane bound inhibitor
641367	0.00428601	0.000189156	0.18809	3.73308	0.702156	11.1589	CCNYL6	cyclin Y like 6 (pseudogene)
102724102	0.00742912	0.000404826	0.19424	3.53692	0.68701	76.5672	LOC102724102	uncharacterized LOC102724102
376267	0.000951105	1.71365e-05	0.159541	4.29927	0.685908	357.079	RAB15	RAB15, member RAS oncogene family
7025	0.00877129	0.000516554	0.195654	3.47202	0.679315	173.534	NR2F1	nuclear receptor subfamily 2 group F member 1
105379280	9.90518e-05	7.0889e-07	0.135564	4.95891	0.672249	33.9868	LOC105379280	uncharacterized LOC105379280
92565	0.00300393	0.000109	0.157601	3.86963	0.609858	77.7744	FANK1	fibronectin type III and ankyrin repeat domains 1
112268284	0.00225006	6.90741e-05	0.153212	3.97945	0.609702	291.097	LOC112268284
109910380	0.00315974	0.000118651	0.156166	3.8489	0.601067	1992.17	RNA18SN3	RNA, 18S ribosomal N3
109864280	0.00330006	0.00012746	0.156659	3.83132	0.600209	1990.78	RNA18SN2	RNA, 18S ribosomal N2
6520	0.00222896	6.73358e-05	0.150093	3.98551	0.598197	2239.53	SLC3A2	solute carrier family 3 member 2
109864273	0.0034398	0.000136076	0.156349	3.81519	0.596503	1993.51	RNA18SN4	RNA, 18S pre-ribosomal N4
106631781	0.00373907	0.00015375	0.156722	3.78493	0.593183	2002.41	RNA18SN1	RNA, 18S ribosomal N1
100008588	0.00365634	0.000149201	0.156369	3.7924	0.593014	1964.92	RNA18SN5	RNA, 18S ribosomal N5
132299	0.00309929	0.000115574	0.153413	3.85533	0.591457	136.359	OCIAD2	OCIA domain containing 2
109864271	0.00286236	0.000101249	0.147371	3.88758	0.572916	4326.34	RNA45SN4	RNA, 45S pre-ribosomal N4
109910379	0.00298273	0.000107857	0.147225	3.8722	0.570084	4142.78	RNA45SN3	RNA, 45S pre-ribosomal N3
109864279	0.00302602	0.000110604	0.147327	3.86607	0.569578	4234.76	RNA45SN2	RNA, 45S pre-ribosomal N2
9159	0.00199068	5.67373e-05	0.141246	4.02598	0.568655	8474.72	PCSK7	proprotein convertase subtilisin/kexin type 7
100861532	0.0030531	0.000113055	0.146968	3.86072	0.567401	4257.53	RNA45SN5	RNA, 45S pre-ribosomal N5
106631777	0.00315974	0.00011882	0.147163	3.84855	0.566365	4291.79	RNA45SN1	RNA, 45S pre-ribosomal N1
107986465	0.00991584	0.000624993	0.165376	3.42053	0.565672	21.5379	LOC107986465	uncharacterized LOC107986465
107984262	0.00237852	7.72441e-05	0.142726	3.95279	0.564166	16.0711	LOC107984262	uncharacterized LOC107984262
109864272	0.00388454	0.000162415	0.146461	3.77128	0.552347	2301.63	RNA28SN4	RNA, 28S ribosomal N4
653598	0.00176148	4.8325e-05	0.134526	4.06358	0.546659	83.798	PPIAL4C	peptidylprolyl isomerase A like 4C
100008589	0.00423675	0.000185603	0.145661	3.73785	0.54446	2262.83	RNA28SN5	RNA, 28S ribosomal N5
106632264	0.00436724	0.000193563	0.145444	3.72727	0.542108	2259.87	RNA28SN1	RNA, 28S ribosomal N1
109864282	0.00447834	0.000200254	0.145564	3.7187	0.541309	2215.26	RNA28SN2	RNA, 28S ribosomal N2
109910382	0.00461637	0.000210112	0.145789	3.70654	0.540374	2121.23	RNA28SN3	RNA, 28S ribosomal N3
644591	0.00274619	9.6271e-05	0.136789	3.8998	0.53345	85.1383	PPIAL4G	peptidylprolyl isomerase A like 4G
105379499	0.00492861	0.000230202	0.143789	3.68334	0.529621	14.6924	LOC105379499	uncharacterized LOC105379499
23529	0.00669969	0.00034531	0.139618	3.5787	0.499651	343.228	CLCF1	cardiotrophin like cytokine factor 1
60370	0.00292557	0.000105239	0.125917	3.87818	0.488329	249.489	AVPI1	arginine vasopressin induced 1
735301	0.00416868	0.000180837	0.128253	3.74438	0.480228	72.4007	SNHG9	small nucleolar RNA host gene 9
4772	0.00712895	0.000379571	0.134968	3.55389	0.479662	150.177	NFATC1	nuclear factor of activated T cells 1
440253	0.00506468	0.000240071	0.130447	3.67263	0.479084	87.7879	WHAMMP2	WHAMM pseudogene 2
79837	0.0036247	0.000147434	0.126147	3.79535	0.478771	447.687	PIP4K2C	phosphatidylinositol-5-phosphate 4-kinase type 2 gamma
23157	0.00255414	8.66938e-05	0.121866	3.9251	0.478335	560.479	SEPTIN6	septin 6
1649	0.000566634	7.93266e-06	0.105312	4.46699	0.470426	351.633	DDIT3	DNA damage inducible transcript 3
54986	0.00877129	0.000517059	0.135032	3.47176	0.468799	90.4045	ULK4	unc-51 like kinase 4
2661	0.00431774	0.000191098	0.12535	3.7305	0.46762	34.1713	GDF9	growth differentiation factor 9
84446	0.00409941	0.000175983	0.123393	3.75121	0.462874	108.878	BRSK1	BR serine/threonine kinase 1
2275	0.000820707	1.3499e-05	0.106175	4.35186	0.462057	446.756	FHL3	four and a half LIM domains 3
148170	0.00735783	0.000397246	0.129147	3.54191	0.457428	176.083	CDC42EP5	CDC42 effector protein 5
646450	0.00210072	6.13581e-05	0.112393	4.00753	0.450416	16.7384	ARIH2OS	ARIH2 opposite strand lncRNA
1632	0.000388411	4.45225e-06	0.097846	4.58907	0.449022	283.112	ECI1	enoyl-CoA delta isomerase 1
123606	0.00120799	2.50033e-05	0.104759	4.21477	0.441537	394.804	NIPA1	NIPA magnesium transporter 1
22809	0.0091878	0.000551966	0.125461	3.45418	0.433364	399.845	ATF5	activating transcription factor 5
7169	0.000314518	3.35664e-06	0.0920129	4.6477	0.427648	20336.8	TPM2	tropomyosin 2
255374	0.00386028	0.000159946	0.112594	3.7751	0.425055	24.2078	MBLAC1	metallo-beta-lactamase domain containing 1
6604	0.00148254	3.53672e-05	0.102711	4.13583	0.424795	475.475	SMARCD3	SWI/SNF related, matrix associated, actin dependent regulator of chromatin, subfamily d, member 3
148046	0.00170498	4.47541e-05	0.101257	4.08146	0.413275	32.8172	CIRBP-AS1	CIRBP antisense RNA 1
2950	3.75978e-06	4.76549e-09	0.070517	5.85516	0.412888	4106.01	GSTP1	glutathione S-transferase pi 1
127687	0.00334695	0.000129783	0.107345	3.82687	0.410796	627.386	C1orf122	chromosome 1 open reading frame 122
5519	0.00238921	7.88954e-05	0.103995	3.94773	0.410545	692.004	PPP2R1B	protein phosphatase 2 scaffold subunit Abeta
5226	0.00447834	0.000200013	0.109366	3.719	0.406731	1499.46	PGD	phosphogluconate dehydrogenase
51025	0.00413784	0.000178461	0.108362	3.7477	0.406107	73.9978	PAM16	presequence translocase associated motor 16
533	0.00712895	0.000379311	0.11245	3.55407	0.399656	1401.26	ATP6V0B	ATPase H+ transporting V0 subunit b
4835	0.00260823	8.94025e-05	0.101973	3.91769	0.3995	380.856	NQO2	N-ribosyldihydronicotinamide:quinone reductase 2
150678	0.000549106	7.45375e-06	0.0881005	4.4803	0.394717	543.399	COPS9	COP9 signalosome subunit 9
51734	0.000653344	9.9909e-06	0.0875713	4.41737	0.386835	342.927	MSRB1	methionine sulfoxide reductase B1
100529067	5.33145e-05	2.77802e-07	0.0751774	5.13792	0.386255	1536.57	SERF2-C15ORF63	SERF2-C15orf63 readthrough
114789	0.000558961	7.79016e-06	0.0850415	4.47087	0.380209	346.442	SLC25A25	solute carrier family 25 member 25
101928649	6.46976e-05	3.89916e-07	0.0747727	5.07382	0.379383	56.1445	CTC-338M12.4	uncharacterized LOC101928649
140823	0.00124125	2.61825e-05	0.0894582	4.20436	0.376114	593.668	ROMO1	reactive oxygen species modulator 1
375757	2.40716e-06	2.11565e-09	0.0624595	5.98867	0.374049	403.433	SWI5	SWI5 homologous recombination repair protein
7408	0.00270464	9.33865e-05	0.0953187	3.90716	0.372426	2090.03	VASP	vasodilator stimulated phosphoprotein
23464	0.0091878	0.000554302	0.107806	3.45304	0.37226	142.309	GCAT	glycine C-acetyltransferase
100131801	0.00018934	1.64033e-06	0.0767191	4.79333	0.36774	281.874	PET100	PET100 cytochrome c oxidase chaperone
112268097	3.74927e-05	1.38871e-07	0.0691967	5.26674	0.364441	561.695	MYG1-AS1	MYG1 antisense RNA 1
100874048	0.000569657	8.03169e-06	0.0807193	4.46434	0.360358	57.7375	DGUOK-AS1	DGUOK antisense RNA 1
102723780	0.0099939	0.000631795	0.105223	3.41758	0.35961	20.7529	FRG1FP	FSHD region gene 1 family member F, pseudogene
50854	0.000615042	9.08955e-06	0.0808909	4.43777	0.358975	1826.94	SNHG32	small nucleolar RNA host gene 32
9569	0.00148819	3.62495e-05	0.0856822	4.13017	0.353882	385.827	GTF2IRD1	GTF2I repeat domain containing 1
51239	0.00144533	3.37536e-05	0.0847805	4.14654	0.351546	101.451	ANKRD39	ankyrin repeat domain 39
81572	2.42405e-06	2.43485e-09	0.0583724	5.96577	0.348236	274.71	PDRG1	p53 and DNA damage regulated 1
644096	0.000468128	5.91119e-06	0.0768309	4.52954	0.348009	114.944	SDHAF1	succinate dehydrogenase complex assembly factor 1
131408	0.00977175	0.000611616	0.101259	3.42641	0.346954	152.767	FAM131A	family with sequence similarity 131 member A
55721	0.00229296	7.11949e-05	0.0872514	3.97226	0.346585	70.6126	IQCC	IQ motif containing C
5052	0.00124125	2.61212e-05	0.0821201	4.20489	0.345306	5172.84	PRDX1	peroxiredoxin 1
51042	0.00417619	0.000181425	0.091344	3.74357	0.341952	144.047	ZNF593	zinc finger protein 593
145553	0.00237852	7.78522e-05	0.086255	3.95092	0.340786	51.393	MDP1	magnesium dependent phosphatase 1
6235	4.91878e-05	2.19244e-07	0.065701	5.18223	0.340478	2376.46	RPS29	ribosomal protein S29
6888	4.52221e-05	1.87373e-07	0.0651548	5.21145	0.339551	2066.77	TALDO1	transaldolase 1
8566	0.00127357	2.75412e-05	0.0806736	4.1929	0.338256	1365.08	PDXK	pyridoxal kinase
339231	0.000406469	4.77179e-06	0.073161	4.57458	0.334681	519.395	ARL16	ADP ribosylation factor like GTPase 16
79573	0.000892499	1.52401e-05	0.0768436	4.32519	0.332363	361.026	TTC13	tetratricopeptide repeat domain 13
121642	5.90735e-05	3.30061e-07	0.064791	5.10542	0.330785	131.032	ALKBH2	alkB homolog 2, alpha-ketoglutarate dependent dioxygenase
10650	0.000918693	1.59758e-05	0.0766154	4.31479	0.330579	106.253	PRELID3A	PRELI domain containing 3A
116225	0.00303955	0.000112011	0.0854227	3.86298	0.329986	366.17	ZMYND19	zinc finger MYND-type containing 19
84987	0.00128646	2.81051e-05	0.0780839	4.1883	0.327039	242.085	COX14	cytochrome c oxidase assembly factor COX14
64949	0.00133524	2.95061e-05	0.0780904	4.17724	0.326203	251.82	MRPS26	mitochondrial ribosomal protein S26
105371260	0.00360903	0.000146078	0.0858851	3.79764	0.326161	120.215	LIX1L-AS1	LIX1L antisense RNA 1
54543	0.00111312	2.25014e-05	0.0769121	4.2385	0.325992	1439.32	TOMM7	translocase of outer mitochondrial membrane 7
6164	4.22783e-05	1.64666e-07	0.0620479	5.23536	0.324843	3222.33	RPL34	ribosomal protein L34
59286	0.000444594	5.44265e-06	0.071391	4.54696	0.324612	1399.31	UBL5	ubiquitin like 5
51015	0.00303955	0.000112001	0.0833577	3.863	0.322011	82.7036	ISOC1	isochorismatase domain containing 1
64222	5.17561e-05	2.50186e-07	0.0623227	5.15756	0.321433	558.594	TOR3A	torsin family 3 member A
51027	0.00559867	0.000275909	0.0878282	3.63693	0.319425	107.704	BOLA1	bolA family member 1
22927	0.00158999	4.01266e-05	0.0776068	4.10675	0.318712	678.135	HABP4	hyaluronan binding protein 4
81873	0.000993717	1.82045e-05	0.0742963	4.28585	0.318422	805.541	ARPC5L	actin related protein 2/3 complex subunit 5 like
407835	0.00504635	0.000238236	0.0866319	3.67459	0.318336	34.9172	LOC407835	mitogen-activated protein kinase kinase 2 pseudogene
91582	0.00408533	0.000174575	0.084807	3.75322	0.3183	718.229	RPS19BP1	ribosomal protein S19 binding protein 1
25974	0.00148393	3.58119e-05	0.0769896	4.13296	0.318195	1324.88	MMACHC	metabolism of cobalamin associated C
11334	3.32023e-05	1.14977e-07	0.05999	5.30131	0.318025	248.303	TUSC2	tumor suppressor 2, mitochondrial calcium regulator
280636	0.00168511	4.39023e-05	0.0777285	4.08592	0.317593	603.187	SELENOH	selenoprotein H
4830	0.0019338	5.42664e-05	0.0784303	4.03645	0.31658	1370.96	NME1	NME/NM23 nucleoside diphosphate kinase 1
53917	0.000487459	6.304e-06	0.070095	4.51593	0.316544	356.792	RAB24	RAB24, member RAS oncogene family
112752	0.00210072	6.14782e-05	0.0787653	4.00706	0.315617	269.311	IFT43	intraflagellar transport 43
529	0.000697887	1.08217e-05	0.0716228	4.40007	0.315145	1825.34	ATP6V1E1	ATPase H+ transporting V1 subunit E1
4637	0.000384248	4.29381e-06	0.0684714	4.59663	0.314738	30189.8	MYL6	myosin light chain 6
79077	0.00818034	0.000461635	0.0897613	3.50208	0.314351	375.142	DCTPP1	dCTP pyrophosphatase 1
7050	0.00355095	0.000142894	0.0823391	3.8031	0.313144	557.197	TGIF1	TGFB induced factor homeobox 1
51079	0.0001587	1.32508e-06	0.0646136	4.83596	0.312468	1642.68	NDUFA13	NADH:ubiquinone oxidoreductase subunit A13
5827	0.00627688	0.00031879	0.0865453	3.59953	0.311523	191.946	PXMP2	peroxisomal membrane protein 2
28989	0.000440334	5.3583e-06	0.0676883	4.55025	0.307999	655.589	NTMT1	N-terminal Xaa-Pro-Lys N-methyltransferase 1
283989	0.00559692	0.000274769	0.0844423	3.63799	0.307201	93.7202	TSEN54	tRNA splicing endonuclease subunit 54
1347	5.31335e-05	2.67569e-07	0.059634	5.14497	0.306815	1546.88	COX7A2	cytochrome c oxidase subunit 7A2
2120	0.00759964	0.000415693	0.0867276	3.52992	0.306141	360.538	ETV6	ETS variant transcription factor 6
4695	0.00179389	4.93266e-05	0.0752534	4.0588	0.305438	344.848	NDUFA2	NADH:ubiquinone oxidoreductase subunit A2
84300	0.0028776	0.000102249	0.0786112	3.88519	0.30542	474.568	UQCC2	ubiquinol-cytochrome c reductase complex assembly factor 2
10011	0.00321494	0.000122914	0.079364	3.84024	0.304777	719.99	SRA1	steroid receptor RNA activator 1
132241	0.00936771	0.000570864	0.0881398	3.44509	0.30365	57.365	RPL32P3	ribosomal protein L32 pseudogene 3
7746	3.75978e-06	5.0486e-09	0.051846	5.84556	0.303069	151.46	ZSCAN9	zinc finger and SCAN domain containing 9
115992	0.00499388	0.000234191	0.0815679	3.67896	0.300085	169.287	RNF166	ring finger protein 166
84310	0.00643537	0.000328051	0.0833903	3.59208	0.299544	892.079	C7orf50	chromosome 7 open reading frame 50
10519	0.0045491	0.000204765	0.0802609	3.71306	0.298014	1475.58	CIB1	calcium and integrin binding 1
93058	0.00109892	2.16978e-05	0.0699441	4.24666	0.297029	118.279	COQ10A	coenzyme Q10A
54187	0.000838399	1.38952e-05	0.0680554	4.34551	0.295735	671.007	NANS	N-acetylneuraminate synthase
4726	0.00164845	4.27059e-05	0.071988	4.09233	0.294599	515.542	NDUFS6	NADH:ubiquinone oxidoreductase subunit S6
64112	0.00175408	4.79017e-05	0.0723816	4.06564	0.294277	274.366	MOAP1	modulator of apoptosis 1
29844	0.000457873	5.68264e-06	0.0648486	4.53787	0.294274	190.175	TFPT	TCF3 fusion partner
222901	0.00956539	0.000590893	0.0848524	3.43576	0.291532	148.391	RPL23P8	ribosomal protein L23 pseudogene 8
30834	0.00431338	0.000190635	0.0777565	3.73111	0.290119	163.419	POLR1H	RNA polymerase I subunit H
5691	0.000703123	1.09823e-05	0.065703	4.39687	0.288888	1339.02	PSMB3	proteasome 20S subunit beta 3
116138	0.00211586	6.24303e-05	0.0720401	4.00343	0.288408	1058.58	KLHDC3	kelch domain containing 3
79760	0.00153519	3.77526e-05	0.0699295	4.12082	0.288167	194.493	GEMIN7	gem nuclear organelle associated protein 7
4710	5.17561e-05	2.42351e-07	0.0557328	5.16352	0.287778	1027.08	NDUFB4	NADH:ubiquinone oxidoreductase subunit B4
104968399	0.00306868	0.000114047	0.0743822	3.85858	0.28701	1890.46	MYL12-AS1	MYL12A and MYL12B antisense RNA 1
83460	0.00238921	7.86613e-05	0.0726467	3.94844	0.286841	153.448	EMC6	ER membrane protein complex subunit 6
653162	0.00158981	3.99223e-05	0.06954	4.10793	0.285666	405.615	RPSAP9	ribosomal protein SA pseudogene 9
5204	0.000423704	5.05391e-06	0.0623475	4.56254	0.284463	2389.59	PFDN5	prefoldin subunit 5
6834	0.00269658	9.2939e-05	0.0726464	3.90832	0.283926	272.427	SURF1	SURF1 cytochrome c oxidase assembly factor
64928	0.00153519	3.77798e-05	0.0688589	4.12065	0.283744	496.475	MRPL14	mitochondrial ribosomal protein L14
10169	0.00718049	0.000385418	0.0798128	3.54987	0.283325	6624.01	SERF2	small EDRK-rich factor 2
501	0.00889672	0.000528053	0.0817216	3.46611	0.283256	1445.29	ALDH7A1	aldehyde dehydrogenase 7 family member A1
338657	2.744e-06	2.92849e-09	0.0475639	5.93556	0.282318	282.075	CENATAC	centrosomal AT-AC splicing factor
4708	0.00848207	0.000489893	0.080962	3.48622	0.282252	911.48	NDUFB2	NADH:ubiquinone oxidoreductase subunit B2
6206	0.00054252	7.32261e-06	0.0627657	4.48409	0.281447	7907.11	RPS12	ribosomal protein S12
441951	0.007	0.000368259	0.0789248	3.56184	0.281118	888.27	ZFAS1	ZNFX1 antisense RNA 1
116541	0.00231481	7.28056e-05	0.0704632	3.96693	0.279522	375.549	MRPL54	mitochondrial ribosomal protein L54
79622	0.00310654	0.000116039	0.0724436	3.85435	0.279223	327.784	SNRNP25	small nuclear ribonucleoprotein U11/U12 subunit 25
7979	6.18834e-06	1.20434e-08	0.0489597	5.69911	0.279027	915.248	SEM1	SEM1 26S proteasome subunit
4725	0.00255414	8.68027e-05	0.0710644	3.9248	0.278914	1720.29	NDUFS5	NADH:ubiquinone oxidoreductase subunit S5
55352	0.00760838	0.000416982	0.0789901	3.5291	0.278763	907.78	COPRS	coordinator of PRMT5 and differentiation stimulator
5184	0.00124125	2.61769e-05	0.0660657	4.20441	0.277767	967.681	PEPD	peptidase D
55829	0.00891659	0.000531183	0.0801657	3.46452	0.277735	1431.98	SELENOS	selenoprotein S
27089	0.000611115	8.95375e-06	0.0624847	4.44101	0.277495	1315.27	UQCRQ	ubiquinol-cytochrome c reductase complex III subunit VII
5686	0.00508744	0.000243013	0.0756073	3.66951	0.277442	1440.65	PSMA5	proteasome 20S subunit alpha 5
9487	0.0011138	2.26362e-05	0.0653356	4.23716	0.276838	143.418	PIGL	phosphatidylinositol glycan anchor biosynthesis class L
128308	0.00180821	4.98721e-05	0.0682018	4.05623	0.276642	364.793	MRPL55	mitochondrial ribosomal protein L55
4267	0.0091878	0.000553847	0.0800811	3.45326	0.276541	8336.95	CD99	CD99 molecule (Xg blood group)
91300	0.00441474	0.0001965	0.0741535	3.72347	0.276109	664.478	R3HDM4	R3H domain containing 4
100302254	0.00460786	0.000209146	0.0744128	3.70771	0.275901	1148.28	MIR1282	microRNA 1282
5730	1.01379e-08	1.27288e-12	0.593471	-7.09722	-4.212	118.651	PTGDS	prostaglandin D2 synthase
4321	9.56349e-12	6.00382e-16	0.491402	-8.08924	-3.97507	131.626	MMP12	matrix metallopeptidase 12
387836	5.10815e-05	2.30892e-07	0.743741	-5.17257	-3.84705	24.0963	CLEC2A	C-type lectin domain family 2 member A
8839	3.45439e-07	1.51803e-10	0.477417	-6.40355	-3.05716	338.879	CCN5	cellular communication network factor 5
7060	2.40716e-06	2.0522e-09	0.498302	-5.99362	-2.98663	90.0408	THBS4	thrombospondin 4
80760	4.52083e-05	1.84477e-07	0.557107	-5.21434	-2.90494	243.982	ITIH5	inter-alpha-trypsin inhibitor heavy chain 5
5593	1.94788e-05	5.38055e-08	0.530455	-5.43825	-2.88475	82.3179	PRKG2	protein kinase cGMP-dependent 2
10350	0.000276999	2.81711e-06	0.564481	-4.68372	-2.64387	30.1056	ABCA9	ATP binding cassette subfamily A member 9
575	5.66223e-05	3.02147e-07	0.511274	-5.1221	-2.6188	13.7903	ADGRB1	adhesion G protein-coupled receptor B1
7805	2.77301e-07	8.70428e-11	0.402193	-6.4879	-2.60939	60.2158	LAPTM5	lysosomal protein transmembrane 5
3897	6.92826e-05	4.43645e-07	0.5149	-5.04921	-2.59984	96.901	L1CAM	L1 cell adhesion molecule
107985805	0.00959274	0.000594992	0.743057	-3.43389	-2.55157	27.2745	LOC107985805
3239	0.00583243	0.000290388	0.697415	-3.62373	-2.52724	9.74218	HOXD13	homeobox D13
4314	1.97019e-05	5.81323e-08	0.463665	-5.42445	-2.51513	12495.3	MMP3	matrix metallopeptidase 3
100288077	4.22783e-05	1.67213e-07	0.472295	-5.23252	-2.47129	814.218	WTAPP1	Wilms tumor 1 associated protein pseudogene 1
6578	6.56086e-05	4.02789e-07	0.480383	-5.06763	-2.43441	214.257	SLCO2A1	solute carrier organic anion transporter family member 2A1
4312	5.31335e-05	2.70644e-07	0.468669	-5.14282	-2.41028	10706.1	MMP1	matrix metallopeptidase 1
5055	0.000551103	7.54224e-06	0.523298	-4.47778	-2.34322	1363.64	SERPINB2	serpin family B member 2
131873	0.000112966	8.58113e-07	0.464504	-4.92166	-2.28613	90.8531	COL6A6	collagen type VI alpha 6 chain
3237	0.00457382	0.000206452	0.597103	-3.71099	-2.21584	132.029	HOXD11	homeobox D11
347	0.000555091	7.68372e-06	0.485117	-4.47381	-2.17032	27.9607	APOD	apolipoprotein D
3598	0.000653344	1.00079e-05	0.486551	-4.417	-2.1491	652.95	IL13RA2	interleukin 13 receptor subunit alpha 2
23460	0.000123028	9.71492e-07	0.436738	-4.89733	-2.13885	55.3555	ABCA6	ATP binding cassette subfamily A member 6
84675	0.00478759	0.000221848	0.569642	-3.69274	-2.10354	194.919	TRIM55	tripartite motif containing 55
684	0.0039659	0.000168306	0.538377	-3.76238	-2.02558	31.1839	BST2	bone marrow stromal cell antigen 2
1193	0.000440334	5.30277e-06	0.443636	-4.55244	-2.01963	19.5233	CLIC2	chloride intracellular channel 2
6414	4.42407e-06	7.49889e-09	0.346172	-5.77935	-2.00065	100.033	SELENOP	selenoprotein P
3321	0.000123028	9.80891e-07	0.407368	-4.89543	-1.99424	14.1563	IGSF3	immunoglobulin superfamily member 3
9976	8.19698e-05	5.50616e-07	0.384711	-5.00778	-1.92655	289.126	CLEC2B	C-type lectin domain family 2 member B
54549	0.00324827	0.0001248	0.486349	-3.8365	-1.86588	40.8633	SDK2	sidekick cell adhesion molecule 2
1520	1.14168e-05	2.50855e-08	0.324581	-5.57268	-1.80879	39.9798	CTSS	cathepsin S
5166	0.000256992	2.41746e-06	0.375917	-4.71497	-1.77244	60.4845	PDK4	pyruvate dehydrogenase kinase 4
51554	0.00188592	5.25677e-05	0.432904	-4.04391	-1.75063	201.754	ACKR4	atypical chemokine receptor 4
1620	0.00485601	0.000226201	0.473881	-3.6878	-1.74758	46.9121	BRINP1	BMP/retinoic acid inducible neural specific 1
22875	5.66223e-05	3.01314e-07	0.333821	-5.12262	-1.71004	40.7876	ENPP4	ectonucleotide pyrophosphatase/phosphodiesterase 4
100506115	0.00110688	2.21668e-05	0.399432	-4.24187	-1.69434	9.25888	PELATON	plaque enriched lncRNA in atherosclerotic and inflammatory bowel macrophage regulation
26740	0.00108985	2.11416e-05	0.392323	-4.25248	-1.66835	9.82546	OR1J2	olfactory receptor family 1 subfamily J member 2
6374	0.0067648	0.000350789	0.463167	-3.57458	-1.65563	26.4897	CXCL5	C-X-C motif chemokine ligand 5
5618	0.000414477	4.90053e-06	0.357214	-4.569	-1.63211	143.656	PRLR	prolactin receptor
9535	0.0034398	0.000135045	0.42567	-3.81707	-1.62481	13.5406	GMFG	glia maturation factor gamma
83394	0.000335503	3.68592e-06	0.349212	-4.62835	-1.61627	594.682	PITPNM3	PITPNM family member 3
105372026	0.00207008	5.99099e-05	0.392405	-4.01317	-1.57479	10.5287	LOC105372026	uncharacterized LOC105372026
101929756	0.00690043	0.000359989	0.44138	-3.5678	-1.57476	12.1887	LOC101929756	uncharacterized LOC101929756
10154	2.4718e-05	8.06915e-08	0.290363	-5.36558	-1.55796	533.208	PLXNC1	plexin C1
3209	0.000653344	9.98353e-06	0.351059	-4.41753	-1.55081	50.2808	HOXA13	homeobox A13
105374433	0.00227954	7.02652e-05	0.383926	-3.97539	-1.52626	64.2147	LOC105374433	uncharacterized LOC105374433
9420	0.00237852	7.71119e-05	0.385868	-3.9532	-1.52542	41.6695	CYP7B1	cytochrome P450 family 7 subfamily B member 1
25924	0.00670041	0.000346188	0.413331	-3.57803	-1.47891	22.1113	MYRIP	myosin VIIA and Rab interacting protein
220	0.00275817	9.69661e-05	0.374761	-3.89806	-1.46084	827.312	ALDH1A3	aldehyde dehydrogenase 1 family member A3
1837	0.000314518	3.3461e-06	0.308373	-4.64834	-1.43343	65.8294	DTNA	dystrobrevin alpha
144402	0.000268025	2.60807e-06	0.298738	-4.69949	-1.40392	100.454	CPNE8	copine 8
25925	2.32202e-05	7.28866e-08	0.260745	-5.38391	-1.40383	425.705	ZNF521	zinc finger protein 521
3965	0.00991584	0.000624962	0.407716	-3.42054	-1.39461	28.5076	LGALS9	galectin 9
114769	0.00210072	6.16537e-05	0.346857	-4.00639	-1.38965	13.7848	CARD16	caspase recruitment domain family member 16
717	0.00108535	2.09516e-05	0.319961	-4.2545	-1.36127	41.5531	C2	complement C2
80031	3.55885e-05	1.27349e-07	0.252952	-5.28262	-1.33625	114.721	SEMA6D	semaphorin 6D
478	0.00247252	8.2733e-05	0.337433	-3.93634	-1.32825	13.9331	ATP1A3	ATPase Na+/K+ transporting subunit alpha 3
101927861	0.00478759	0.000222112	0.358986	-3.69244	-1.32553	40.972	LINC01293	long intergenic non-protein coding RNA 1293
115362	0.00544578	0.000264614	0.358016	-3.64769	-1.30593	169.497	GBP5	guanylate binding protein 5
5670	0.00237852	7.8058e-05	0.328768	-3.95029	-1.29873	146.499	PSG2	pregnancy specific beta-1-glycoprotein 2
5680	0.00199568	5.70876e-05	0.322482	-4.02454	-1.29784	15.5669	PSG11	pregnancy specific beta-1-glycoprotein 11
5027	6.92826e-05	4.43003e-07	0.255101	-5.04949	-1.28813	40.3317	P2RX7	purinergic receptor P2X 7
114804	0.00335362	0.000130532	0.333614	-3.82545	-1.27623	17.1808	RNF157	ring finger protein 157
26191	0.000440334	5.36285e-06	0.277486	-4.55007	-1.26258	27.9182	PTPN22	protein tyrosine phosphatase non-receptor type 22
101927751	0.00386907	0.000161039	0.334367	-3.7734	-1.2617	407.011	ALDH1A3-AS1	ALDH1A3 antisense RNA 1
107	0.000986765	1.78409e-05	0.292799	-4.29033	-1.25621	14.4038	ADCY1	adenylate cyclase 1
639	5.52822e-06	1.04116e-08	0.216195	-5.72388	-1.23747	198.711	PRDM1	PR/SET domain 1
4773	0.00079587	1.28406e-05	0.282719	-4.3628	-1.23345	95.915	NFATC2	nuclear factor of activated T cells 2
3787	0.000388411	4.40903e-06	0.268545	-4.59111	-1.23292	46.9364	KCNS1	potassium voltage-gated channel modifier subfamily S member 1
10396	0.00439604	0.000195116	0.33076	-3.72526	-1.23217	16.1802	ATP8A1	ATPase phospholipid transporting 8A1
2124	0.0034398	0.000136262	0.321111	-3.81486	-1.22499	23.7288	EVI2B	ecotropic viral integration site 2B
5071	0.00231481	7.27157e-05	0.306413	-3.96722	-1.21561	13.9016	PRKN	parkin RBR E3 ubiquitin protein ligase
4542	0.00175408	4.74408e-05	0.290222	-4.06789	-1.18059	39.2899	MYO1F	myosin IF
2123	0.0078804	0.000437333	0.335474	-3.51647	-1.17968	48.0933	EVI2A	ecotropic viral integration site 2A
7099	0.00864156	0.000502359	0.328264	-3.4795	-1.14219	199.37	TLR4	toll like receptor 4
3955	8.43891e-05	5.72165e-07	0.224014	-5.00038	-1.12016	250.068	LFNG	LFNG O-fucosylpeptide 3-beta-N-acetylglucosaminyltransferase
54039	0.00691088	0.000360968	0.31213	-3.56709	-1.1134	65.6928	PCBP3	poly(rC) binding protein 3
221692	0.00712895	0.000379966	0.310743	-3.55362	-1.10426	39.97	PHACTR1	phosphatase and actin regulator 1
4094	0.00324827	0.000124797	0.287799	-3.83651	-1.10414	55.4389	MAF	MAF bZIP transcription factor
101929484	0.00612771	0.000308905	0.29871	-3.60772	-1.07766	160.039	LINC01615	long intergenic non-protein coding RNA 1615
3363	0.00544954	0.000265551	0.293448	-3.64678	-1.07014	32.6252	HTR7	5-hydroxytryptamine receptor 7
100129792	0.000204551	1.83632e-06	0.223382	-4.77065	-1.06568	116.147	CCDC152	coiled-coil domain containing 152
54101	0.00834123	0.000478617	0.298666	-3.49245	-1.04308	227.251	RIPK4	receptor interacting serine/threonine kinase 4
618	0.00713918	0.000381407	0.287354	-3.55263	-1.02086	11.1568	BCYRN1	brain cytoplasmic RNA 1
57529	0.00451481	0.000202655	0.269525	-3.71568	-1.00147	26.0303	RTL9	retrotransposon Gag like 9
55240	2.37247e-06	1.63835e-09	0.162507	-6.03012	-0.979935	1095.92	STEAP3	STEAP3 metalloreductase
105373581	2.42405e-06	2.3787e-09	0.161473	-5.96958	-0.963923	194.391	LOC105373581	uncharacterized LOC105373581
1958	0.00522504	0.000251264	0.262675	-3.66097	-0.961645	748.307	EGR1	early growth response 1
23639	0.000653344	9.89273e-06	0.215687	-4.4195	-0.953231	42.0938	DNAAF11	dynein axonemal assembly factor 11
23362	5.02316e-08	9.4604e-12	0.137763	-6.81448	-0.938782	1744.84	PSD3	pleckstrin and Sec7 domain containing 3
4555	6.05407e-05	3.57308e-07	0.183061	-5.0904	-0.931855	82.7805	TRND	tRNA-Asp
11346	6.56086e-05	4.07111e-07	0.183535	-5.0656	-0.929713	1271.99	SYNPO	synaptopodin
23072	0.00992679	0.000626756	0.270702	-3.41976	-0.925735	104.499	HECW1	HECT, C2 and WW domain containing E3 ubiquitin protein ligase 1
19	0.00220555	6.6323e-05	0.227464	-3.98911	-0.907379	384.178	ABCA1	ATP binding cassette subfamily A member 1
11096	0.000918693	1.59233e-05	0.209962	-4.31551	-0.906094	869.188	ADAMTS5	ADAM metallopeptidase with thrombospondin type 1 motif 5
55796	0.00163462	4.16635e-05	0.221092	-4.09806	-0.906047	47.7133	MBNL3	muscleblind like splicing regulator 3
54733	0.00559867	0.000275813	0.239472	-3.63702	-0.870963	321.655	SLC35F2	solute carrier family 35 member F2
5669	0.0091878	0.000553524	0.251701	-3.45342	-0.869231	332.596	PSG1	pregnancy specific beta-1-glycoprotein 1
144535	0.00292557	0.000104918	0.223959	-3.87893	-0.868721	14.3898	CFAP54	cilia and flagella associated protein 54
100874111	4.16938e-05	1.59666e-07	0.164721	-5.24105	-0.863309	105.941	STEAP3-AS1	STEAP3 antisense RNA 1
5067	4.07808e-05	1.5361e-07	0.163491	-5.24818	-0.858028	975.289	CNTN3	contactin 3
4563	1.11002e-06	6.2717e-10	0.137524	-6.18345	-0.850375	155.576	TRNG	tRNA-Gly
100131897	0.00219472	6.5446e-05	0.212569	-3.99226	-0.848633	790.484	INSYN2B	inhibitory synaptic factor family member 2B
51703	0.0021245	6.28188e-05	0.211819	-4.00196	-0.847692	36.221	ACSL5	acyl-CoA synthetase long chain family member 5
9732	0.00124618	2.64142e-05	0.199249	-4.20236	-0.837318	62.2319	DOCK4	dedicator of cytokinesis 4
5125	0.00237852	7.80945e-05	0.211542	-3.95017	-0.835628	36.7921	PCSK5	proprotein convertase subtilisin/kexin type 5
7022	0.00105285	2.00273e-05	0.194536	-4.26459	-0.829616	262.809	TFAP2C	transcription factor AP-2 gamma
7133	0.00713918	0.000381307	0.231797	-3.55269	-0.823503	144.465	TNFRSF1B	TNF receptor superfamily member 1B
710	0.000268025	2.59574e-06	0.173808	-4.70046	-0.816978	1904.14	SERPING1	serpin family G member 1
26802	0.00255414	8.64551e-05	0.207738	-3.92576	-0.815531	38.1931	SNORD47	small nucleolar RNA, C/D box 47
79986	0.00302602	0.000110979	0.208901	-3.86524	-0.807452	40.1331	ZNF702P	zinc finger protein 702, pseudogene
402778	0.0048609	0.000226734	0.217744	-3.6872	-0.802865	170.496	IFITM10	interferon induced transmembrane protein 10
55824	0.00362374	0.000146961	0.211109	-3.79615	-0.801403	106.177	PAG1	phosphoprotein membrane anchor with glycosphingolipid microdomains 1
25945	3.75978e-06	5.19274e-09	0.13687	-5.84087	-0.799438	2975.2	NECTIN3	nectin cell adhesion molecule 3
84766	0.000233627	2.14135e-06	0.16763	-4.73961	-0.794499	180.887	CRACR2A	calcium release activated channel regulator 2A
290	0.000388411	4.45173e-06	0.172587	-4.58909	-0.792019	14341.1	ANPEP	alanyl aminopeptidase, membrane
815	0.00546698	0.000267154	0.215936	-3.64523	-0.787138	31.6445	CAMK2A	calcium/calmodulin dependent protein kinase II alpha
8642	0.00356777	0.000143795	0.206416	-3.80155	-0.784701	1174.26	DCHS1	dachsous cadherin-related 1
493913	0.00804792	0.000451177	0.216941	-3.50818	-0.761068	254.755	PAPPA-AS1	PAPPA antisense RNA 1
8224	0.00495192	0.000231601	0.206709	-3.68179	-0.761059	13.5874	SYN3	synapsin III
4121	0.00104358	1.97854e-05	0.177259	-4.2673	-0.756416	764.04	MAN1A1	mannosidase alpha class 1A member 1
401494	0.000270843	2.65249e-06	0.160618	-4.69604	-0.754269	360.07	HACD4	3-hydroxyacyl-CoA dehydratase 4
132671	0.00237852	7.71416e-05	0.189577	-3.95311	-0.749419	408.859	SPATA18	spermatogenesis associated 18
55314	0.000925495	1.62573e-05	0.173622	-4.31093	-0.748472	20.0629	TMEM144	transmembrane protein 144
25891	0.00448109	0.00020086	0.197936	-3.71793	-0.735912	2469.28	PAMR1	peptidase domain containing associated with muscle regeneration 1
285704	1.49494e-05	3.71642e-08	0.133624	-5.50382	-0.735445	7992.84	RGMB	repulsive guidance molecule BMP co-receptor b
261729	0.00840232	0.000483177	0.210439	-3.48991	-0.734414	311.84	STEAP2	STEAP2 metalloreductase
11259	0.00175408	4.77306e-05	0.176012	-4.06647	-0.715749	1571.57	FILIP1L	filamin A interacting protein 1 like
105369370	0.00353762	0.000142135	0.187057	-3.80442	-0.711643	103.038	LOC105369370	uncharacterized LOC105369370
10457	0.00686994	0.000357104	0.197847	-3.56991	-0.706295	2595.94	GPNMB	glycoprotein nmb
154761	0.00142114	3.21774e-05	0.167731	-4.15748	-0.697338	37.7658	LOC154761	family with sequence similarity 115, member C pseudogene
132720	0.0041423	0.000179383	0.185759	-3.74641	-0.695929	113.348	FAM241A	family with sequence similarity 241 member A
285966	0.00137529	3.06807e-05	0.166245	-4.16835	-0.69297	165.809	TCAF2	TRPM8 channel associated factor 2
54852	0.00601533	0.000302484	0.191168	-3.61316	-0.69072	272.575	PAQR5	progestin and adipoQ receptor family member 5
6526	0.000214987	1.94351e-06	0.144915	-4.75921	-0.689683	1221.73	SLC5A3	solute carrier family 5 member 3
8551	6.05407e-05	3.51644e-07	0.13507	-5.09343	-0.687972	15.6896	INE2	inactivation escape 2
6913	0.00144533	3.3554e-05	0.165844	-4.1479	-0.687903	803.193	TBX15	T-box transcription factor 15
305	0.00156436	3.89888e-05	0.165047	-4.11339	-0.678904	102.156	ANXA2P3	annexin A2 pseudogene 3
2157	7.61882e-05	5.02214e-07	0.134747	-5.02547	-0.677167	141.495	F8	coagulation factor VIII
23452	0.00468477	0.000215436	0.181816	-3.70019	-0.672754	1459.35	ANGPTL2	angiopoietin like 2
11238	1.31261e-05	3.04894e-08	0.121399	-5.5386	-0.672382	141.566	CA5B	carbonic anhydrase 5B
114614	0.00858774	0.000497422	0.192408	-3.48214	-0.66999	47.1886	MIR155HG	MIR155 host gene
9194	0.00148819	3.62479e-05	0.160644	-4.13018	-0.663488	507.562	SLC16A7	solute carrier family 16 member 7
857	5.31335e-05	2.73523e-07	0.128669	-5.14083	-0.661464	22857.6	CAV1	caveolin 1
5793	1.34824e-05	3.21634e-08	0.119547	-5.52923	-0.661003	1150.22	PTPRG	protein tyrosine phosphatase receptor type G
115330	0.002165	6.41522e-05	0.165137	-3.99699	-0.660053	21.0748	GPR146	G protein-coupled receptor 146
60401	0.000615042	9.11365e-06	0.148547	-4.4372	-0.659132	406.481	EDA2R	ectodysplasin A2 receptor
6571	5.98029e-05	3.37891e-07	0.129158	-5.10098	-0.658832	42.7647	SLC18A2	solute carrier family 18 member A2
5244	0.00289327	0.000102987	0.169228	-3.88344	-0.657186	65.9532	ABCB4	ATP binding cassette subfamily B member 4
158405	0.00228975	7.08675e-05	0.163975	-3.97335	-0.651533	302.765	KIAA1958	KIAA1958
253430	5.77247e-05	3.15277e-07	0.126525	-5.11408	-0.647057	139.891	IPMK	inositol polyphosphate multikinase
94	0.0017048	4.45225e-05	0.157874	-4.08266	-0.644547	466.839	ACVRL1	activin A receptor like type 1
1577	0.00565799	0.000279543	0.177038	-3.63356	-0.643277	30.1595	CYP3A5	cytochrome P450 family 3 subfamily A member 5
503569	0.00193581	5.44442e-05	0.157373	-4.03568	-0.635108	299.218	RGMB-AS1	RGMB antisense RNA 1
4601	0.000173034	1.47734e-06	0.131746	-4.81428	-0.634261	443.928	MXI1	MAX interactor 1, dimerization protein
1956	0.00271727	9.45047e-05	0.160453	-3.90428	-0.626455	2143.75	EGFR	epidermal growth factor receptor
10411	0.00194543	5.50813e-05	0.155253	-4.03295	-0.626129	112.131	RAPGEF3	Rap guanine nucleotide exchange factor 3
160857	0.00559867	0.00027522	0.171064	-3.63757	-0.622256	40.9091	CCDC122	coiled-coil domain containing 122
6091	7.58521e-06	1.57142e-08	0.108955	-5.65358	-0.615984	985.214	ROBO1	roundabout guidance receptor 1
6875	0.0030531	0.000112941	0.158567	-3.86096	-0.61222	49.3106	TAF4B	TATA-box binding protein associated factor 4b
4565	3.68556e-06	4.39611e-09	0.103307	-5.86855	-0.606265	32.7878	TRNI	tRNA-Ile
4163	0.00959274	0.000593905	0.174862	-3.43438	-0.600544	149.795	MCC	MCC regulator of WNT signaling pathway
22885	0.000928002	1.64289e-05	0.138832	-4.3086	-0.598171	1053.39	ABLIM3	actin binding LIM protein family member 3
255082	0.00468477	0.0002154	0.160557	-3.70023	-0.594099	26.042	CASC2	cancer susceptibility 2
9901	0.00831153	0.000474825	0.169224	-3.49457	-0.591367	60.672	SRGAP3	SLIT-ROBO Rho GTPase activating protein 3
23179	0.000440334	5.3315e-06	0.128802	-4.5513	-0.586216	519.729	RGL1	ral guanine nucleotide dissociation stimulator like 1
4300	0.00339273	0.000132682	0.151793	-3.82143	-0.580066	201.165	MLLT3	MLLT3 super elongation complex subunit
106635532	0.00394977	0.00016657	0.152619	-3.76497	-0.574607	63.741	SNORA100	small nucleolar RNA, H/ACA box 100
114004397	4.79801e-05	2.07836e-07	0.110078	-5.19219	-0.571545	172.377	CA5BP1-CA5B	CA5BP1-CA5B readthrough
101928399	0.00519173	0.000249336	0.155511	-3.66294	-0.569626	35.4771	LINC01679	long intergenic non-protein coding RNA 1679
340526	0.00126502	2.70987e-05	0.134962	-4.19657	-0.566376	206.751	RTL5	retrotransposon Gag like 5
5654	0.00227303	6.99219e-05	0.141636	-3.97655	-0.563225	11237.8	HTRA1	HtrA serine peptidase 1
862	0.00442883	0.000197405	0.149764	-3.72231	-0.557469	413.957	RUNX1T1	RUNX1 partner transcriptional co-repressor 1
57562	0.00173742	4.66832e-05	0.13655	-4.07164	-0.555981	192.881	CEP126	centrosomal protein 126
109617006	0.0034398	0.000136168	0.144976	-3.81503	-0.553087	15.0629	SNORA63B	small nucleolar RNA, H/ACA box 63B
493	5.21104e-05	2.58442e-07	0.106709	-5.15148	-0.549707	13215.2	ATP2B4	ATPase plasma membrane Ca2+ transporting 4
92126	0.00292557	0.000105073	0.141536	-3.87857	-0.548958	2277.58	DSEL	dermatan sulfate epimerase like
107986838	5.17561e-05	2.4998e-07	0.106356	-5.15772	-0.548552	65.7674	LOC107986838	uncharacterized LOC107986838
80270	0.00394977	0.000166202	0.144687	-3.76552	-0.544824	1112.53	HSD3B7	hydroxy-delta-5-steroid dehydrogenase, 3 beta- and steroid delta-isomerase 7
54453	4.37199e-06	7.02735e-09	0.0940128	-5.79027	-0.544359	957.264	RIN2	Ras and Rab interactor 2
57088	0.00992679	0.000626929	0.157401	-3.41969	-0.538263	281.946	PLSCR4	phospholipid scramblase 4
22800	0.000648274	9.68881e-06	0.121251	-4.424	-0.536414	1471.99	RRAS2	RAS related 2
145389	0.000749737	1.1861e-05	0.12235	-4.38013	-0.535909	138.518	SLC38A6	solute carrier family 38 member 6
54809	5.17561e-05	2.49223e-07	0.103458	-5.15828	-0.533665	796.897	SAMD9	sterile alpha motif domain containing 9
284443	0.00144533	3.35856e-05	0.128385	-4.14768	-0.5325	61.2202	ZNF493	zinc finger protein 493
4578	0.00316681	0.000119483	0.13626	-3.84718	-0.524215	35.1915	TRNW	tRNA-Trp
10982	0.00237852	7.80806e-05	0.132582	-3.95022	-0.52373	782.594	MAPRE2	microtubule associated protein RP/EB family member 2
692196	0.00505379	0.000238904	0.142242	-3.67387	-0.52258	27.7756	SNORD76	small nucleolar RNA, C/D box 76
253782	6.92826e-05	4.39745e-07	0.10342	-5.05089	-0.522364	421.057	CERS6	ceramide synthase 6
55893	0.00423675	0.000186117	0.139452	-3.73715	-0.521154	1421.04	ZNF395	zinc finger protein 395
400954	5.21104e-05	2.56195e-07	0.100592	-5.15312	-0.518364	2114.59	EML6	EMAP like 6
283651	0.00391335	0.000164051	0.137273	-3.76877	-0.517352	57.7466	HMGN2P46	high mobility group nucleosomal binding domain 2 pseudogene 46
51099	0.00269658	9.27798e-05	0.132345	-3.90874	-0.517301	702.007	ABHD5	abhydrolase domain containing 5, lysophosphatidic acid acyltransferase
105377540	0.0023461	7.45262e-05	0.130188	-3.96135	-0.51572	42.9524	SAP30-DT	SAP30 divergent transcript
50484	0.000329472	3.5783e-06	0.110001	-4.63448	-0.509798	757.929	RRM2B	ribonucleotide reductase regulatory TP53 inducible subunit M2B
10810	0.0036247	0.000147455	0.133662	-3.79532	-0.50729	638.658	WASF3	WASP family member 3
1947	0.00926195	0.000559938	0.145665	-3.45031	-0.502591	217.385	EFNB1	ephrin B1
10397	0.00229296	7.13921e-05	0.122992	-3.9716	-0.488473	3833.39	NDRG1	N-myc downstream regulated 1
5295	0.00395932	0.000167778	0.129669	-3.76316	-0.487966	1189.39	PIK3R1	phosphoinositide-3-kinase regulatory subunit 1
100861402	0.000801945	1.2989e-05	0.111898	-4.36029	-0.487909	126.969	CERS6-AS1	CERS6 antisense RNA 1
100506994	0.000838805	1.4044e-05	0.112283	-4.34317	-0.487663	46.807	PTPRG-AS1	PTPRG antisense RNA 1
51134	0.000997562	1.85372e-05	0.113668	-4.28182	-0.486705	324.121	CEP83	centrosomal protein 83
326340	4.37199e-06	7.08752e-09	0.0840551	-5.78884	-0.486581	92.9814	ZAR1	zygote arrest 1
107987295	0.00865232	0.000504619	0.138679	-3.47829	-0.482365	54.7698	LINC02246	long intergenic non-protein coding RNA 2246
92797	0.00850479	0.000491739	0.137191	-3.48522	-0.47814	25.9699	HELB	DNA helicase B
2012	0.00103539	1.95651e-05	0.111454	-4.2698	-0.475886	11626.8	EMP1	epithelial membrane protein 1
858	0.000259364	2.45866e-06	0.100017	-4.71153	-0.471234	3019.87	CAV2	caveolin 2
105377920	3.09574e-05	1.04947e-07	0.0885978	-5.31794	-0.471158	35.2983	LOC105377920
152503	0.00255414	8.64545e-05	0.11883	-3.92576	-0.466497	1521.4	SH3D19	SH3 domain containing 19
114908	0.000503948	6.64381e-06	0.102074	-4.50479	-0.459823	3509.21	TMEM123	transmembrane protein 123
221178	0.0077741	0.000429481	0.130458	-3.52127	-0.459377	304.596	SPATA13	spermatogenesis associated 13
9435	0.00965805	0.000602194	0.133799	-3.43062	-0.459013	93.3081	CHST2	carbohydrate sulfotransferase 2
4541	0.000555091	7.70137e-06	0.102574	-4.47332	-0.458849	8081.26	ND6	NADH dehydrogenase subunit 6
5580	0.000149515	1.22961e-06	0.0937994	-4.85081	-0.455003	513.817	PRKCD	protein kinase C delta
80055	0.000865941	1.46235e-05	0.104602	-4.33428	-0.453375	301.99	PGAP1	post-GPI attachment to proteins inositol deacylase 1
84102	0.00198571	5.63463e-05	0.112099	-4.02761	-0.451491	219.775	SLC41A2	solute carrier family 41 member 2
57522	0.00231777	7.33236e-05	0.113317	-3.96524	-0.449327	1090.4	SRGAP1	SLIT-ROBO Rho GTPase activating protein 1
79649	0.000468128	5.93645e-06	0.0989134	-4.52864	-0.447943	791.357	MAP7D3	MAP7 domain containing 3
90649	0.000100621	7.26435e-07	0.0903283	-4.95416	-0.447501	154.031	ZNF486	zinc finger protein 486
79830	0.00126502	2.71604e-05	0.105965	-4.19606	-0.444633	263.885	ZMYM1	zinc finger MYM-type containing 1
10019	0.000917749	1.58441e-05	0.102455	-4.31661	-0.44226	1494.21	SH2B3	SH2B adaptor protein 3
8674	0.00525646	0.000253105	0.120735	-3.6591	-0.441782	439.513	VAMP4	vesicle associated membrane protein 4
2040	0.00194531	5.49363e-05	0.10948	-4.03357	-0.441595	2382.93	STOM	stomatin
29761	4.52083e-05	1.82736e-07	0.0839254	-5.21609	-0.437763	805.078	USP25	ubiquitin specific peptidase 25
6990	0.00710852	0.000377539	0.122753	-3.55531	-0.436425	647.536	DYNLT3	dynein light chain Tctex-type 3
51762	0.00204857	5.90304e-05	0.108341	-4.01665	-0.43517	551.81	RAB8B	RAB8B, member RAS oncogene family
1291	0.00462355	0.000210728	0.11731	-3.7058	-0.434726	68300.1	COL6A1	collagen type VI alpha 1 chain
9522	0.00109423	2.14584e-05	0.102151	-4.24915	-0.434056	795.961	SCAMP1	secretory carrier membrane protein 1
54583	3.32023e-05	1.16726e-07	0.0813195	-5.29855	-0.430875	995.682	EGLN1	egl-9 family hypoxia inducible factor 1
221336	0.00320295	0.000121651	0.111292	-3.84277	-0.427669	416.836	BEND6	BEN domain containing 6
135228	0.000923243	1.61128e-05	0.098941	-4.3129	-0.426723	8511.29	CD109	CD109 molecule
84100	0.000833629	1.37639e-05	0.0975136	-4.34759	-0.42395	123.164	ARL6	ADP ribosylation factor like GTPase 6
677	0.0091878	0.000554129	0.121741	-3.45313	-0.420387	2988.73	ZFP36L1	ZFP36 ring finger protein like 1
665	0.000256992	2.38776e-06	0.0891041	-4.71749	-0.420347	3723.21	BNIP3L	BCL2 interacting protein 3 like
8411	0.000479911	6.14614e-06	0.0928921	-4.5213	-0.419993	1119.44	EEA1	early endosome antigen 1
122786	0.00222896	6.74467e-05	0.105232	-3.98512	-0.41936	13031.1	FRMD6	FERM domain containing 6
23429	0.000267136	2.56588e-06	0.0887183	-4.70282	-0.417227	655.017	RYBP	RING1 and YY1 binding protein
445815	9.55072e-05	6.7153e-07	0.0837939	-4.96942	-0.416407	6352.97	PALM2AKAP2	PALM2 and AKAP2 fusion
9949	0.00142114	3.25391e-05	0.0997939	-4.15493	-0.414636	318.291	AMMECR1	AMMECR nuclear protein 1
1021	0.00094934	1.69204e-05	0.09587	-4.30208	-0.41244	1488.25	CDK6	cyclin dependent kinase 6
286148	0.000201196	1.78094e-06	0.0861432	-4.77681	-0.41149	620.221	DPY19L4	dpy-19 like 4
3725	0.00539892	0.000260642	0.112544	-3.65157	-0.410961	2448.85	JUN	Jun proto-oncogene, AP-1 transcription factor subunit
79890	0.00330006	0.000127619	0.106906	-3.83101	-0.40956	524.246	RIN3	Ras and Rab interactor 3
4659	0.00011281	8.48564e-07	0.0831462	-4.92385	-0.4094	4465.31	PPP1R12A	protein phosphatase 1 regulatory subunit 12A
80298	0.00881012	0.000520455	0.117535	-3.47	-0.407848	445.334	MTERF2	mitochondrial transcription termination factor 2
2004	0.00148355	3.54845e-05	0.0985187	-4.13507	-0.407382	2000.37	ELK3	ETS transcription factor ELK3
54704	6.05407e-05	3.61063e-07	0.0799095	-5.08842	-0.406613	600.057	PDP1	pyruvate dehydrogenase phosphatase catalytic subunit 1
10308	0.00158999	4.01029e-05	0.0989586	-4.10689	-0.406412	120.664	ZNF267	zinc finger protein 267
1730	0.00207008	5.98161e-05	0.10092	-4.01354	-0.405044	376.71	DIAPH2	diaphanous related formin 2
83448	0.000990589	1.80345e-05	0.0933978	-4.28793	-0.400484	528.711	PUS7L	pseudouridine synthase 7 like
