# Supplementary material for: Integrated Multi-Tissue Transcriptomics Reveals Antagonistic Pleiotropy in Aging and Alzheimer’s Disease
Source: Comput Struct Biotechnol J. 2026 Jun 8;35(1):0134. doi: 10.34133/csbj.0134 (PMC13243799; doi:10.34133/csbj.0134)
Supplement: Supplementary 1 — Figs. S1 to S11 Tables S1 to S3 [file csbj.0134.f1.zip › Supplementary_Table-3.xlsx]

## Sheet: Supplementary_Table2
gene	dev_log2FC	dev_padj	age_derma_log2FC	age_derma_padj	age_brain_log2FC	age_brain_padj	ad_brain_log2FC	ad_brain_padj	dev_dir	age_derma_dir	age_brain_dir	ad_brain_dir	stage_category	stage_importance
LINC03007	NA	NA	NA	NA	-0.0612762	0.237459	-1.11449	3.96774e-25	-	-	-	↓	AD-specific	25.5159
ONECUT3	NA	NA	NA	NA	0.00428154	0.0881212	0.554954	5.58939e-24	-	-	-	↑	AD-specific	23.8076
ANKIB1	-0.114173	0.0591655	-0.212647	0.00151292	0.0253211	0.125884	1.62917	4.80175e-19	-	↓	-	↑	AD-specific	19.9478
RPLP2P1	NA	NA	NA	NA	0.112874	0.0503829	-0.962823	5.32651e-18	-	-	-	↓	AD-specific	18.2364
RAE1	0.0396226	0.61038	0.0890668	0.0766065	-0.209873	0.153939	-0.915293	6.44483e-16	-	-	-	↓	AD-specific	16.1061
DNAAF8	0.125004	0.556179	0.0539127	0.726655	-0.00236589	0.157078	-0.480024	1.20883e-15	-	-	-	↓	AD-specific	15.3977
RHCG	NA	NA	NA	NA	0.125289	0.0501817	-0.957905	1.88387e-13	-	-	-	↓	AD-specific	13.6829
LINC02987	-0.1396	0.358234	0.22004	0.0516095	0.00780544	0.395231	-0.808537	1.88387e-13	-	-	-	↓	AD-specific	13.5335
C3P1	NA	NA	NA	NA	-0.045688	0.332162	-0.308463	1.39708e-11	-	-	-	↓	AD-specific	11.1632
SERPINF2	NA	NA	NA	NA	-0.00562013	0.117767	-0.337613	3.43175e-10	-	-	-	↓	AD-specific	9.8021
TRAV10	NA	NA	NA	NA	-0.203982	0.139625	0.518491	2.49853e-09	-	-	-	↑	AD-specific	9.12081
MYEOV	NA	NA	NA	NA	0.00600545	0.117221	0.268202	2.97126e-09	-	-	-	↑	AD-specific	8.79526
PCED1B	0.334981	0.227553	0.23739	0.259255	0.0523013	0.130912	0.253277	4.04754e-09	-	-	-	↑	AD-specific	8.64609
CYP2A7P1	NA	NA	NA	NA	0.0579701	0.275189	-0.291295	7.33201e-09	-	-	-	↓	AD-specific	8.42607
ART5	NA	NA	NA	NA	-0.0404779	0.442523	0.473349	1.24385e-08	-	-	-	↑	AD-specific	8.37858
CXCR6	NA	NA	NA	NA	-0.0164386	0.275796	0.311293	2.32472e-08	-	-	-	↑	AD-specific	7.94492
AVPR1B	NA	NA	NA	NA	-0.0264261	0.227552	0.301563	4.84598e-08	-	-	-	↑	AD-specific	7.61618
ESRP2	0.0223507	0.834103	0.0122663	0.835154	0.0494608	0.0880375	0.381076	1.17787e-07	-	-	-	↑	AD-specific	7.30998
OVOL1	NA	NA	NA	NA	0.0129303	0.203329	0.219991	1.48123e-07	-	-	-	↑	AD-specific	7.04937
BARX2	NA	NA	NA	NA	0.0457764	0.138741	0.446516	3.54232e-07	-	-	-	↑	AD-specific	6.89723
FAM170A	NA	NA	NA	NA	-0.0779499	0.134576	0.338154	5.00048e-07	-	-	-	↑	AD-specific	6.63914
TPTE2P2	NA	NA	NA	NA	-0.0631503	0.206648	0.360375	1.32961e-06	-	-	-	↑	AD-specific	6.23665
QRICH2	0.234273	0.309613	0.181203	0.132884	0.00526094	0.436432	-0.552515	3.7743e-06	-	-	-	↓	AD-specific	5.97568
NECTIN4	NA	NA	NA	NA	-0.0246937	0.488046	0.354798	5.00773e-06	-	-	-	↑	AD-specific	5.65516
SLC67A1-AS	NA	NA	NA	NA	-0.0127484	0.159233	0.320039	4.75289e-06	-	-	-	↑	AD-specific	5.64308
KRT86	0.235881	0.613093	-0.0982756	0.778812	-0.00179618	0.223933	-0.30857	4.81672e-06	-	-	-	↓	AD-specific	5.62582
KRT6A	NA	NA	NA	NA	0.0129149	0.357094	-0.178629	5.65334e-06	-	-	-	↓	AD-specific	5.42632
ZNF345	-0.012289	0.952072	-0.277571	0.0391331	0.101415	0.0863315	0.356029	1.1939e-05	-	↓	-	↑	AD-specific	5.27906
LMO1	NA	NA	NA	NA	-0.0324617	0.464468	-0.44608	2.10979e-05	-	-	-	↓	AD-specific	5.12184
BTK	NA	NA	NA	NA	0.200433	0.0769481	-0.649242	4.44102e-05	-	-	-	↓	AD-specific	5.00176
LINC00523	NA	NA	NA	NA	0.0461108	0.137212	-0.339535	3.52393e-05	-	-	-	↓	AD-specific	4.79251
LINC01512	NA	NA	NA	NA	0.0498419	0.242012	0.269803	5.40161e-05	-	-	-	↑	AD-specific	4.53728
CILP	NA	NA	NA	NA	0.0521249	0.28424	-0.213752	5.51843e-05	-	-	-	↓	AD-specific	4.47194
GIPC3	-0.38848	0.302021	0.426569	0.11423	0.0303783	0.346822	-0.213411	5.57128e-05	-	-	-	↓	AD-specific	4.46746
GAS2L2	NA	NA	NA	NA	-0.0657973	0.192963	-0.0814316	6.27933e-05	-	-	-	↓	AD-specific	4.28352
CCDC182	NA	NA	NA	NA	0.0257031	0.109576	-0.0565852	6.04399e-05	-	-	-	↓	AD-specific	4.27526
AK8	NA	NA	NA	NA	0.00630711	0.472053	-0.232062	9.75836e-05	-	-	-	↓	AD-specific	4.24269
CSAG3	NA	NA	NA	NA	-0.0281736	0.143511	-0.0946533	7.43906e-05	-	-	-	↓	AD-specific	4.22314
LOC105370829	NA	NA	NA	NA	0.0532546	0.320865	-0.157955	8.74445e-05	-	-	-	↓	AD-specific	4.21622
CD2	NA	NA	NA	NA	-0.0770417	0.233443	0.427552	0.000172697	-	-	-	↑	AD-specific	4.19027
TLX1NB	NA	NA	NA	NA	0.007373	0.23772	0.343175	0.000168213	-	-	-	↑	AD-specific	4.11732
IKBKB-DT	NA	NA	NA	NA	-0.101749	0.129449	0.301084	0.000232446	-	-	-	↑	AD-specific	3.93476
MARCHF6-DT	0.298151	0.143122	-0.0218086	0.902351	-0.0387732	0.245881	0.23553	0.000205326	-	-	-	↑	AD-specific	3.92309
GATA6-AS1	NA	NA	NA	NA	-0.0327566	0.224766	-0.0644569	0.000152549	-	-	-	↓	AD-specific	3.88105
ATAD5	-0.167038	0.496391	0.478352	0.0153345	0.0967554	0.0646938	0.179406	0.000278628	-	↑	-	↑	AD-specific	3.73438
GSTCD-AS1	NA	NA	NA	NA	-0.0256332	0.347441	0.2261	0.000416382	-	-	-	↑	AD-specific	3.60661
FRMD1	NA	NA	NA	NA	-0.0669885	0.23553	0.02101	0.000302093	-	-	-	↑	AD-specific	3.54087
LINC02875	NA	NA	NA	NA	-0.000402183	0.194269	0.168051	0.000495653	-	-	-	↑	AD-specific	3.47287
DEFB103B	NA	NA	NA	NA	-0.0393154	0.0640932	0.179807	0.000571981	-	-	-	↑	AD-specific	3.42243
GLI2	0.171026	0.365071	0.254623	0.0769665	0.0659314	0.212957	0.199537	0.00207711	-	-	-	↑	AD-specific	2.88208
SDCBP2-AS1	-0.0242016	0.889441	-0.160461	0.102034	0.0528468	0.260365	0.226483	0.00263855	-	-	-	↑	AD-specific	2.80512
OTX1	NA	NA	NA	NA	0.0619937	0.263399	0.334239	0.00358494	-	-	-	↑	AD-specific	2.77976
WDR90	0.133119	0.423751	0.44564	0.0186978	0.0679143	0.212175	0.205083	0.00303749	-	↑	-	↑	AD-specific	2.72257
NXNL2	-0.0226009	0.952393	0.370555	0.0366888	-0.0675869	0.163299	-0.085756	0.00256403	-	↑	-	↓	AD-specific	2.67683
LOC101927157	NA	NA	NA	NA	-0.0339591	0.281258	0.267765	0.00443634	-	-	-	↑	AD-specific	2.62074
ASB16	0.0465023	0.790795	-0.0370657	0.754125	-0.0115994	0.241081	-0.155012	0.00473273	-	-	-	↓	AD-specific	2.4799
FIRRE	NA	NA	NA	NA	-0.030826	0.0743483	0.131258	0.00456679	-	-	-	↑	AD-specific	2.47165
LOC105374690	NA	NA	NA	NA	-0.0853664	0.210382	0.35068	0.00770598	-	-	-	↑	AD-specific	2.46385
ATP2A1-AS1	-0.124619	0.666253	0.508776	0.0235397	0.0722477	0.178536	-0.288236	0.00679845	-	↑	-	↓	AD-specific	2.45583
CACNA1H	NA	NA	NA	NA	-0.0942011	0.0793193	-0.282572	0.00778225	-	-	-	↓	AD-specific	2.39147
MAP7D2	-0.443738	0.203068	-0.0850531	0.763478	-0.0986826	0.484799	-0.646914	0.0195282	-	-	-	↓	AD-specific	2.35625
NAP1L4	0.0749854	0.356741	0.1711	0.025105	0.0173234	0.146415	0.152732	0.00647636	-	↑	-	↑	AD-specific	2.3414
LRRC36	NA	NA	NA	NA	-0.0271789	0.110033	-0.144453	0.00707716	-	-	-	↓	AD-specific	2.29459
SFXN2	0.0406817	0.826378	0.211056	0.0338688	0.0597775	0.298623	-0.177462	0.00778225	-	↑	-	↓	AD-specific	2.28636
SNCB	NA	NA	NA	NA	-0.444293	0.0833138	-0.62099	0.0252242	-	-	-	↓	AD-specific	2.21917
SERPINI2	NA	NA	NA	NA	0.200507	0.162838	0.605045	0.0252641	-	-	-	↑	AD-specific	2.20254
AA06	NA	NA	NA	NA	-0.0655108	0.343767	0.303556	0.0131976	-	-	-	↑	AD-specific	2.18306
NAP1L3	-0.224437	0.278639	-0.28534	0.0160587	-0.159014	0.174123	-0.332614	0.0144893	-	↓	-	↓	AD-specific	2.17157
CYP4F35P	NA	NA	NA	NA	0.032806	0.280234	-0.178348	0.0101902	-	-	-	↓	AD-specific	2.17017
BDKRB1	-0.165526	0.59408	0.743574	0.00579585	-0.0854943	0.105447	-0.0963596	0.00854546	-	↑	-	↓	AD-specific	2.16462
CKMT1B	NA	NA	NA	NA	-0.306681	0.0627833	-0.595066	0.0270767	-	-	-	↓	AD-specific	2.16247
TUBA3C	NA	NA	NA	NA	-0.119668	0.112156	-0.274673	0.0130727	-	-	-	↓	AD-specific	2.15831
DNAJC9-AS1	0.0241708	0.887136	0.0669666	0.462504	-0.108306	0.242366	0.304656	0.0148168	-	-	-	↑	AD-specific	2.1339
NEFL	NA	NA	NA	NA	-0.28363	0.0704521	-0.573038	0.0303465	-	-	-	↓	AD-specific	2.09093
LCN2	NA	NA	NA	NA	-0.0550609	0.337601	0.283231	0.0159365	-	-	-	↑	AD-specific	2.08084
RB1CC1	-0.279703	0.00891659	-0.238853	0.0116623	0.0180016	0.315895	-0.170187	0.0133253	↓	↓	-	↓	AD-specific	2.04551
INA	0.628839	0.112117	-0.763251	0.00302032	-0.314475	0.0923388	-0.530173	0.0306799	-	↓	-	↓	AD-specific	2.04332
SH3GL2	NA	NA	NA	NA	-0.259405	0.0993031	-0.443901	0.0252641	-	-	-	↓	AD-specific	2.0414
SLC10A1	NA	NA	NA	NA	-0.016011	0.122656	0.348283	0.0211138	-	-	-	↑	AD-specific	2.02372
GNG13	NA	NA	NA	NA	-0.531544	0.214921	0.343605	0.0211912	-	-	-	↑	AD-specific	2.01745
CALY	NA	NA	NA	NA	-0.0478102	0.433863	-0.46198	0.0284175	-	-	-	↓	AD-specific	2.00839
ELAPOR1	-0.554296	0.0595033	-0.203155	0.417154	-0.170264	0.0725012	-0.330144	0.0220615	-	-	-	↓	AD-specific	1.98651
ATP6V1G2	0.00844199	0.984887	-0.364898	0.079235	-0.407736	0.0507187	-0.542612	0.0361832	-	-	-	↓	AD-specific	1.98411
ATP1A3	-1.32825	0.00247252	-0.774681	0.0405735	-0.385015	0.107383	-0.60476	0.0418854	↓	↓	-	↓	AD-specific	1.9827
MKS1	-0.0112812	0.934582	0.158534	0.0153409	0.0936661	0.232192	-0.228352	0.0176969	-	↑	-	↓	AD-specific	1.98045
COPG2IT1	NA	NA	NA	NA	-0.223877	0.200627	-0.487027	0.0321215	-	-	-	↓	AD-specific	1.98023
NAP1L2	NA	NA	NA	NA	-0.227339	0.0535136	-0.473308	0.0319267	-	-	-	↓	AD-specific	1.96915
MAGEL2	NA	NA	NA	NA	-0.262907	0.105357	-0.471185	0.0321215	-	-	-	↓	AD-specific	1.96439
LOC101929372	NA	NA	NA	NA	-0.202642	0.120392	0.129115	0.0153749	-	-	-	↑	AD-specific	1.9423
FAM111A	0.0585038	0.736874	0.0411646	0.716868	0.126661	0.0566063	0.244468	0.0200724	-	-	-	↑	AD-specific	1.94187
TSPAN13	-0.172374	0.666196	0.773297	0.00134866	-0.314565	0.16515	-0.441009	0.0319267	-	↑	-	↓	AD-specific	1.93686
ALKBH6	0.238189	0.0199775	0.125332	0.151878	-0.209087	0.0651458	-0.277339	0.0225531	↑	-	-	↓	AD-specific	1.92413
SYNE2	0.263979	0.302111	0.588553	0.00349854	0.00810335	0.199884	0.249189	0.0211912	-	↑	-	↑	AD-specific	1.92303
BIK	NA	NA	NA	NA	-0.0202371	0.0655625	0.123774	0.0159365	-	-	-	↑	AD-specific	1.92138
CHGA	NA	NA	NA	NA	-0.119953	0.367574	-0.410005	0.0313235	-	-	-	↓	AD-specific	1.91413
STRC	NA	NA	NA	NA	0.194189	0.0629751	-0.255993	0.0220615	-	-	-	↓	AD-specific	1.91236
TANGO2	0.16078	0.110326	-0.0706633	0.358268	-0.0819217	0.144371	-0.241801	0.0220615	-	-	-	↓	AD-specific	1.89817
ASGR2	NA	NA	NA	NA	0.0385668	0.127906	-0.282717	0.0242833	-	-	-	↓	AD-specific	1.89741
LINC00622	NA	NA	NA	NA	-0.456031	0.0839589	-0.487588	0.0391547	-	-	-	↓	AD-specific	1.8948
C20ORF141	NA	NA	NA	NA	-0.0305157	0.275468	-0.22055	0.0211831	-	-	-	↓	AD-specific	1.89456
PKIB	NA	NA	NA	NA	-0.121785	0.0753253	-0.400444	0.0321215	-	-	-	↓	AD-specific	1.89365
RASL11A	1.22849	0.00160824	-0.475331	0.111002	-0.0197901	0.0569082	0.115434	0.0167041	↑	-	-	↑	AD-specific	1.89261
CDRT15	NA	NA	NA	NA	0.0209953	0.332356	0.183756	0.0200002	-	-	-	↑	AD-specific	1.88272
PRSS50	NA	NA	NA	NA	-0.0372744	0.292149	0.207717	0.0220615	-	-	-	↑	AD-specific	1.86408
LPAR4	NA	NA	NA	NA	0.254554	0.207093	0.471231	0.0405035	-	-	-	↑	AD-specific	1.86374
GLRX2	-0.0424249	0.755039	0.0534051	0.491731	-0.177493	0.208392	-0.26558	0.0252641	-	-	-	↓	AD-specific	1.86308
ATP8A2	0.629877	0.192004	NA	NA	-0.378927	0.050124	-0.536281	0.0472278	-	-	-	↓	AD-specific	1.86208
IL15	0.0762032	0.812718	-0.585003	0.0049761	0.067486	0.110003	0.264029	0.0252641	-	↓	-	↑	AD-specific	1.86153
TEX26	NA	NA	NA	NA	0.0915109	0.211529	0.496293	0.0435076	-	-	-	↑	AD-specific	1.85773
IGKV1-5	NA	NA	NA	NA	0.0178683	0.13409	0.103221	0.0176969	-	-	-	↑	AD-specific	1.85532
ABCA6	-2.13885	0.000123028	-0.9631	0.0188185	0.140445	0.303355	0.517408	0.0463703	↓	↓	-	↑	AD-specific	1.85117
LOC100505711	NA	NA	NA	NA	0.0214606	0.347413	-0.045902	0.015734	-	-	-	↓	AD-specific	1.84906
CIMAP1B	NA	NA	NA	NA	0.0194762	0.232053	0.168585	0.0211912	-	-	-	↑	AD-specific	1.84243
LILRA5	NA	NA	NA	NA	-0.00252975	0.0617038	0.176458	0.0220517	-	-	-	↑	AD-specific	1.83302
SNCAIP	-0.246004	0.670312	0.484708	0.113874	0.0509234	0.134041	0.152877	0.0211912	-	-	-	↑	AD-specific	1.82672
NAP1L5	0.12035	0.388822	-0.235975	0.0178429	-0.317085	0.166101	-0.493085	0.0470391	-	↓	-	↓	AD-specific	1.82063
RNF128	0.669239	0.0965396	-0.422204	0.123811	-0.213649	0.0752436	-0.511205	0.0498045	-	-	-	↓	AD-specific	1.81394
SNORD114-3	NA	NA	NA	NA	-0.0550158	0.187479	-0.468355	0.0457854	-	-	-	↓	AD-specific	1.80763
MYO5C	NA	NA	NA	NA	0.10516	0.218649	0.303288	0.0313757	-	-	-	↑	AD-specific	1.80669
MAP3K19	NA	NA	NA	NA	-0.0212658	0.0566951	0.287346	0.0303465	-	-	-	↑	AD-specific	1.80524
FAM216A	-0.138871	0.258387	0.281865	0.00371663	-0.3013	0.0896477	-0.363243	0.0361832	-	↑	-	↓	AD-specific	1.80474
MMP2	-0.371569	0.0385225	-0.0255852	0.84596	0.00995508	0.352942	0.200842	0.0252641	↓	-	-	↑	AD-specific	1.79834
TUBA3D	NA	NA	NA	NA	-0.150749	0.317898	-0.311747	0.0327619	-	-	-	↓	AD-specific	1.79638
LRAT	NA	NA	NA	NA	-0.0441335	0.295491	0.297446	0.0321215	-	-	-	↑	AD-specific	1.79065
FPR3	NA	NA	NA	NA	0.0660397	0.10464	0.158281	0.0233941	-	-	-	↑	AD-specific	1.78918
TTTY13	NA	NA	NA	NA	-0.0137457	0.135935	0.116753	0.0213721	-	-	-	↑	AD-specific	1.78691
SPEF2	-0.480048	0.0187824	-0.227945	0.0770952	-0.0355107	0.135606	0.237369	0.0283114	↓	-	-	↑	AD-specific	1.78541
LOC101929413	NA	NA	NA	NA	-0.00213056	0.0765683	0.127441	0.0220517	-	-	-	↑	AD-specific	1.784
PPFIA4	-0.361915	0.0888122	0.0257882	0.884058	-0.109404	0.282387	-0.413859	0.0432969	-	-	-	↓	AD-specific	1.7774
GNRH1	0.0408576	0.840076	-0.196233	0.0848796	0.110031	0.05317	0.255328	0.0303465	-	-	-	↑	AD-specific	1.77322
KRT4	NA	NA	NA	NA	-0.048081	0.147882	0.178191	0.0257101	-	-	-	↑	AD-specific	1.76809
CDC42	-0.131095	0.0109846	-0.0473999	0.267565	-0.0961264	0.317155	-0.273042	0.0321215	↓	-	-	↓	AD-specific	1.76625
EID2B	0.0792567	0.539289	0.124171	0.163479	-0.253515	0.127853	-0.342926	0.037811	-	-	-	↓	AD-specific	1.76531
CYMP-AS1	NA	NA	NA	NA	-0.113839	0.110126	0.245227	0.0303465	-	-	-	↑	AD-specific	1.76312
MRAP2	0.96967	0.0244046	-0.0372573	0.930691	-0.478268	0.126267	-0.459997	0.0498045	↑	-	-	↓	AD-specific	1.76273
RUNDC3B	NA	NA	NA	NA	-0.0516376	0.555322	-0.327226	0.0368679	-	-	-	↓	AD-specific	1.76058
MCHR2-AS1	NA	NA	NA	NA	0.00462822	0.419894	0.160346	0.0252641	-	-	-	↑	AD-specific	1.75784
TATDN1	-0.00906825	0.941527	0.0983207	0.0771896	-0.0951363	0.124826	-0.321296	0.0368679	-	-	-	↓	AD-specific	1.75465
MPZ	-0.120069	0.755609	0.0266191	0.920057	-0.0851629	0.157893	-0.0971038	0.0220517	-	-	-	↓	AD-specific	1.75366
TTC34	NA	NA	NA	NA	0.00994371	0.0810835	-0.130012	0.0241147	-	-	-	↓	AD-specific	1.74773
EXOC8	-0.186192	0.0180438	-0.197247	0.00112442	-5.51512e-05	0.41122	-0.311509	0.0366684	↓	↓	-	↓	AD-specific	1.74722
HKDC1	NA	NA	NA	NA	0.0112754	0.13113	0.0897846	0.0220615	-	-	-	↑	AD-specific	1.74615
MLLT11	0.77062	0.0036417	0.516961	0.00421264	-0.342679	0.057891	-0.377829	0.0430815	↑	↑	-	↓	AD-specific	1.74354
LCN10	NA	NA	NA	NA	0.00973956	0.536984	0.301115	0.0361832	-	-	-	↑	AD-specific	1.74261
E2F2	0.30481	0.302807	0.495974	0.0465869	-0.0151246	0.138317	0.138707	0.0253214	-	↑	-	↑	AD-specific	1.73522
NDUFS5	0.278914	0.00255414	0.0751681	0.262003	-0.033074	0.205441	-0.216888	0.0303465	↑	-	-	↓	AD-specific	1.73478
HAPLN3	1.04079	0.0177469	-0.407417	0.274603	0.0528997	0.139588	-0.241575	0.0321885	↑	-	-	↓	AD-specific	1.73387
CSF3	NA	NA	NA	NA	-0.0942178	0.217983	0.394407	0.0457854	-	-	-	↑	AD-specific	1.73368
NSG1	0.346608	0.493643	-0.165583	0.576318	-0.444943	0.0979717	-0.376024	0.0441682	-	-	-	↓	AD-specific	1.73091
GPR42	NA	NA	NA	NA	0.0523577	0.164741	0.0677896	0.0218109	-	-	-	↑	AD-specific	1.72912
LINC01723	NA	NA	NA	NA	-0.0958005	0.188881	0.355313	0.0429208	-	-	-	↑	AD-specific	1.72264
PWWP3B	NA	NA	NA	NA	-0.349079	0.128799	-0.419742	0.0498045	-	-	-	↓	AD-specific	1.72247
SH3BGRL2	-0.221054	0.493703	-0.466624	0.0160739	-0.00960738	0.114389	-0.343884	0.0429208	-	↓	-	↓	AD-specific	1.71122
CIDECP1	0.242056	0.0470192	-0.0338286	0.723523	-0.0573553	0.367482	0.230821	0.0331839	↑	-	-	↑	AD-specific	1.70989
SV2A	0.134585	0.559221	0.086389	0.587987	-0.256121	0.0828629	-0.335971	0.0425301	-	-	-	↓	AD-specific	1.70728
CCL22	NA	NA	NA	NA	-0.0433577	0.127576	0.305942	0.0397833	-	-	-	↑	AD-specific	1.70624
DIAPH3	-0.0156586	0.951992	0.44991	0.0112834	-0.00642686	0.183719	0.205426	0.0321215	-	↑	-	↑	AD-specific	1.69863
MEST	-1.43809	0.0206703	0.0302292	0.953524	-0.237534	0.113372	-0.359047	0.0457854	↓	-	-	↓	AD-specific	1.69832
STXBP1	0.0570438	0.669797	-0.0213752	0.815081	-0.196888	0.0689055	-0.312094	0.0418854	-	-	-	↓	AD-specific	1.69003
PABPC1L2B	NA	NA	NA	NA	-0.201063	0.233315	-0.360251	0.0470391	-	-	-	↓	AD-specific	1.68779
LRTOMT	0.0483587	0.593797	0.164865	0.00997034	0.0965538	0.0612422	0.0864131	0.0252641	-	↑	-	↑	AD-specific	1.68391
PIF1	0.158809	0.393304	0.390511	0.0119144	0.027311	0.232836	-0.0780472	0.0250361	-	↑	-	↓	AD-specific	1.67948
UCHL1	0.95878	0.00237852	-0.0462771	0.865979	-0.0944914	0.443967	-0.307407	0.0432969	↑	-	-	↓	AD-specific	1.67095
POU5F1P4	NA	NA	NA	NA	0.0176257	0.161919	0.234591	0.0368679	-	-	-	↑	AD-specific	1.66794
PEX11G	-0.329483	0.161328	-0.042076	0.814812	0.110366	0.18878	-0.166746	0.0317155	-	-	-	↓	AD-specific	1.66548
TMPRSS6	NA	NA	NA	NA	0.0131436	0.088004	0.185851	0.0334958	-	-	-	↑	AD-specific	1.66086
RAC3	0.175385	0.447605	0.645497	0.00614698	-0.369872	0.0834474	-0.358188	0.0499575	-	↑	-	↓	AD-specific	1.65959
C1ORF159	0.165078	0.249616	0.269692	0.176826	-0.0661022	0.170765	-0.22406	0.0367607	-	-	-	↓	AD-specific	1.65868
LOC100507006	NA	NA	NA	NA	0.07785	0.170038	-0.267485	0.0428082	-	-	-	↓	AD-specific	1.63596
MYRF-AS1	NA	NA	NA	NA	-0.0073627	0.317769	0.142142	0.0321215	-	-	-	↑	AD-specific	1.63535
GBP1P1	0.0877219	0.767297	-0.467191	0.00785264	-0.177426	0.100336	0.331358	0.0498045	-	↓	-	↑	AD-specific	1.63409
KIR2DL1	NA	NA	NA	NA	-0.0216883	0.239958	0.210306	0.037811	-	-	-	↑	AD-specific	1.63269
LINC02078	NA	NA	NA	NA	-0.0120239	0.130685	0.121733	0.0309826	-	-	-	↑	AD-specific	1.63061
MAP3K1	-0.136206	0.537264	-0.316837	0.0242118	0.0276108	0.0635256	0.250369	0.0418854	-	↓	-	↑	AD-specific	1.62831
ABCF3	0.158818	0.00607642	0.040565	0.374087	-0.231996	0.0930083	-0.204166	0.037811	↑	-	-	↓	AD-specific	1.62655
SGPP2	-0.237828	0.501326	NA	NA	0.174886	0.0655625	-0.294213	0.04677	-	-	-	↓	AD-specific	1.62425
FUOM	0.0911106	0.672713	0.374211	0.0321172	0.0345151	0.389121	-0.243311	0.0420062	-	↑	-	↓	AD-specific	1.62
SYNPR	NA	NA	NA	NA	-0.226702	0.229451	-0.242333	0.0420062	-	-	-	↓	AD-specific	1.61902
NDUFV2	0.229063	3.62669e-05	0.00818474	0.880183	-0.248731	0.0798136	-0.176343	0.0361832	↑	-	-	↓	AD-specific	1.61784
AQP11	-0.152338	0.56747	-0.181445	0.228503	-0.403393	0.0555395	-0.239176	0.0418854	-	-	-	↓	AD-specific	1.61711
FOXO3	-0.304501	0.013815	-0.210777	0.0341674	-0.00024909	0.496592	0.113161	0.0313757	↓	↓	-	↑	AD-specific	1.61657
ANKRD39	0.351546	0.00144533	0.247694	0.0699115	-0.167999	0.0681178	-0.111416	0.0317558	↑	-	-	↓	AD-specific	1.60959
ID2-AS1	0.0492678	0.842589	-0.0450436	0.746153	0.0792917	0.296843	0.176052	0.0368679	-	-	-	↑	AD-specific	1.6094
MAK16	-0.0552954	0.538983	-0.0931902	0.167971	-0.267124	0.0853654	-0.275543	0.0464718	-	-	-	↓	AD-specific	1.60835
EPN2-AS1	NA	NA	NA	NA	0.042049	0.130841	0.228224	0.0418103	-	-	-	↑	AD-specific	1.60694
MAK	NA	NA	NA	NA	0.000938654	0.229441	0.163046	0.0361832	-	-	-	↑	AD-specific	1.60454
SEC22A	-0.0312763	0.705775	-0.0699173	0.179009	-0.14499	0.0906023	-0.222043	0.0418854	-	-	-	↓	AD-specific	1.59998
PDHA1	0.121005	0.018158	0.151633	0.00219905	-0.187472	0.113905	-0.233738	0.0430815	↑	↑	-	↓	AD-specific	1.59945
GIMAP2	NA	NA	NA	NA	0.271357	0.143158	0.283834	0.0483705	-	-	-	↑	AD-specific	1.59925
FAIM2	0.107891	0.883355	NA	NA	-0.186234	0.162918	-0.241589	0.0441682	-	-	-	↓	AD-specific	1.59648
PFDN4	-0.0294006	0.863856	0.106855	0.183432	-0.179152	0.0765683	-0.154819	0.0361832	-	-	-	↓	AD-specific	1.59631
NEURL3	NA	NA	NA	NA	0.0789147	0.131257	0.15733	0.0368679	-	-	-	↑	AD-specific	1.59068
UQCRH	0.167222	0.00180821	0.00631842	0.902337	-0.21104	0.0793428	-0.226775	0.0432969	↑	-	-	↓	AD-specific	1.59032
SPTLC3	-0.0965788	0.866264	-0.664038	0.0292999	0.0840682	0.148691	0.138181	0.0353873	-	↓	-	↑	AD-specific	1.58933
TRIM37	0.0432194	0.498793	-0.119015	0.0179189	-0.149039	0.0861106	-0.231289	0.0441682	-	↓	-	↓	AD-specific	1.58618
TNS3	-0.143588	0.62587	-0.0270918	0.896459	0.119437	0.280005	0.24602	0.0457854	-	-	-	↑	AD-specific	1.58529
LINC02656	NA	NA	NA	NA	-0.0303491	0.205362	0.243563	0.0457854	-	-	-	↑	AD-specific	1.58284
IL16	-0.299757	0.192916	-0.553899	0.00253654	0.0482201	0.0940653	0.19083	0.0405537	-	↓	-	↑	AD-specific	1.5828
NUP62CL	NA	NA	NA	NA	-0.0156661	0.0764287	0.148756	0.0368679	-	-	-	↑	AD-specific	1.58211
FLACC1	0.0805261	0.723781	0.0759048	0.610015	-0.0102977	0.557096	0.20941	0.0425301	-	-	-	↑	AD-specific	1.58071
RAB9B	-0.0296995	0.936678	-0.121601	0.464377	-0.15338	0.262081	-0.22202	0.0441682	-	-	-	↓	AD-specific	1.57691
LOC441081	NA	NA	NA	NA	0.158083	0.154747	0.204711	0.0425301	-	-	-	↑	AD-specific	1.57602
ARVCF	0.515187	0.0388657	-0.230513	0.30994	0.0263791	0.0520496	0.152722	0.0377915	↑	-	-	↑	AD-specific	1.57533
CFAP99	NA	NA	NA	NA	-0.0512058	0.13733	0.242386	0.0464718	-	-	-	↑	AD-specific	1.5752
STPG4	NA	NA	NA	NA	-0.026234	0.105207	0.122326	0.0356282	-	-	-	↑	AD-specific	1.57053
DLEU1	0.0934347	0.569484	0.386002	0.000834207	0.0199988	0.0817471	0.191973	0.0418636	-	↑	-	↑	AD-specific	1.57014
RPAP3-DT	-0.267274	0.318176	-0.013034	0.953809	-0.0315504	0.126732	0.177125	0.0405035	-	-	-	↑	AD-specific	1.56963
LOC101927018	NA	NA	NA	NA	0.0100533	0.137762	0.202585	0.0429709	-	-	-	↑	AD-specific	1.56941
SCTR-AS1	NA	NA	NA	NA	-0.226871	0.0648984	0.229992	0.0457854	-	-	-	↑	AD-specific	1.56927
WDR47	-0.0296427	0.781176	-0.145179	0.0324231	-0.153534	0.0634315	-0.239629	0.0470391	-	↓	-	↓	AD-specific	1.56717
MDFIC	-0.0827636	0.596514	-0.355482	0.00075258	0.168899	0.0552618	0.144704	0.037811	-	↓	-	↑	AD-specific	1.56709
SUSD3	NA	NA	NA	NA	0.0149914	0.406258	0.189076	0.0418854	-	-	-	↑	AD-specific	1.56701
KCMF1	-0.0261121	0.757977	0.05752	0.264259	-0.0208037	0.450633	-0.174982	0.0405537	-	-	-	↓	AD-specific	1.56695
ZHX3	-0.135113	0.0507458	-0.111195	0.0278856	0.134292	0.0653569	0.181159	0.0414105	-	↓	-	↑	AD-specific	1.56405
DKFZP586I1420	-0.0745009	0.735028	-0.544031	0.00132585	0.0698	0.238199	0.186086	0.0418854	-	↓	-	↑	AD-specific	1.56402
ANKFN1	-0.867505	0.0626486	-1.43012	5.57236e-05	0.0605608	0.280529	0.199835	0.0432969	-	↓	-	↑	AD-specific	1.56338
RANBP6	-0.0873997	0.407787	0.0682763	0.297285	-0.0489989	0.158744	-0.211126	0.0444831	-	-	-	↓	AD-specific	1.56293
CERS5	0.105752	0.250859	-0.0986611	0.0887856	0.121826	0.375186	-0.205677	0.0441682	-	-	-	↓	AD-specific	1.56057
UGT1A9	NA	NA	NA	NA	-0.0173659	0.367234	0.164173	0.0405035	-	-	-	↑	AD-specific	1.55668
BBOF1	-0.22502	0.101222	-0.277753	0.0124157	-0.119714	0.0651572	0.0368725	0.0303465	-	↓	-	↑	AD-specific	1.55476
B3GNT5	-0.033059	0.968499	NA	NA	0.1288	0.183049	0.215438	0.0457854	-	-	-	↑	AD-specific	1.55471
SAG	NA	NA	NA	NA	0.0231218	0.101056	0.0750674	0.0331712	-	-	-	↑	AD-specific	1.55431
LOC101927552	NA	NA	NA	NA	0.0233944	0.225694	0.187506	0.0429806	-	-	-	↑	AD-specific	1.55423
PRSS1	NA	NA	NA	NA	-0.0394327	0.132896	0.158557	0.0403592	-	-	-	↑	AD-specific	1.55261
LPCAT4	0.288311	0.0792723	0.205196	0.0576942	-0.0886152	0.241604	-0.181548	0.0430815	-	-	-	↓	AD-specific	1.54726
MICU1	0.0377191	0.53022	-0.0955813	0.0120786	-0.0740614	0.279819	-0.190975	0.0441682	-	↓	-	↓	AD-specific	1.54587
CFAP107	NA	NA	NA	NA	-0.0409896	0.242405	0.216797	0.0470391	-	-	-	↑	AD-specific	1.54434
SOX6	NA	NA	NA	NA	-0.0169175	0.324919	0.189203	0.0441682	-	-	-	↑	AD-specific	1.54409
INTS8	-0.104088	0.264807	0.0114101	0.866675	0.0654994	0.146667	0.171494	0.0425301	-	-	-	↑	AD-specific	1.5428
SACS	-0.266031	0.045833	0.124892	0.264259	-0.0748761	0.369998	-0.175749	0.0430815	↓	-	-	↓	AD-specific	1.54146
NLRP7	NA	NA	NA	NA	-0.0583118	0.124966	0.173219	0.0432969	-	-	-	↑	AD-specific	1.53676
ODAD4	0.0429368	0.880136	-0.00647666	0.972437	0.0193514	0.401141	0.143614	0.0405035	-	-	-	↑	AD-specific	1.53612
HIPK1	-0.0798876	0.215128	-0.027037	0.606931	0.0634501	0.259535	0.199008	0.0464718	-	-	-	↑	AD-specific	1.53182
IL1F10	NA	NA	NA	NA	-0.0459939	0.23891	0.184468	0.0449657	-	-	-	↑	AD-specific	1.53159
SLC2A1-DT	0.0839688	0.805746	-0.283966	0.189021	0.0067108	0.177212	0.159931	0.0425301	-	-	-	↑	AD-specific	1.53124
ARMH1	NA	NA	NA	NA	0.0258879	0.11329	0.140006	0.040727	-	-	-	↑	AD-specific	1.53012
CA9	0.326799	0.60307	0.746937	0.038915	0.0572522	0.268205	-0.151471	0.0418636	-	↑	-	↓	AD-specific	1.52963
SNX16	-0.239448	0.0660224	-0.343653	0.00846216	0.0794371	0.286722	-0.11527	0.038588	-	↓	-	↓	AD-specific	1.52882
PPP3CB	-0.190107	0.0207802	-0.223921	0.00789694	-0.179951	0.163352	-0.157199	0.0425301	↓	↓	-	↓	AD-specific	1.5285
EPB41L4A	-0.131843	0.577093	-0.580393	0.000361575	-0.03406	0.294988	0.140593	0.041287	-	↓	-	↑	AD-specific	1.52478
FLJ32255	-0.184336	0.302585	0.0815223	0.567335	-0.0027368	0.585086	0.155877	0.0430815	-	-	-	↑	AD-specific	1.52159
MAGOHB	-0.0836861	0.475603	0.220517	0.00334958	0.00832837	0.507459	-0.0711226	0.0356282	-	↑	-	↓	AD-specific	1.51933
LOC100506790	NA	NA	NA	NA	0.0163912	0.14803	0.0501615	0.0340033	-	-	-	↑	AD-specific	1.51864
OLAH	NA	NA	NA	NA	0.00744726	0.0614815	0.154548	0.0432969	-	-	-	↑	AD-specific	1.51809
SARS1	0.14483	0.0860501	-0.054194	0.489039	-0.109581	0.23325	-0.178459	0.0457854	-	-	-	↓	AD-specific	1.51773
HIPK4	NA	NA	NA	NA	-0.116957	0.0778975	0.144833	0.04249	-	-	-	↑	AD-specific	1.51655
LOC100505912	NA	NA	NA	NA	0.030925	0.124812	-0.0450153	0.0337885	-	-	-	↓	AD-specific	1.51625
PCSK4	-0.103203	0.725755	0.295022	0.103337	0.00211993	0.314554	0.137367	0.0418854	-	-	-	↑	AD-specific	1.5153
NEK8	-0.105078	0.503873	-0.0105286	0.926988	0.136968	0.0942257	0.150089	0.0432969	-	-	-	↑	AD-specific	1.51363
SART1	0.0232119	0.815669	0.286769	0.00716489	-0.117647	0.120927	-0.175951	0.0464718	-	↑	-	↓	AD-specific	1.50876
AP1G2-AS1	0.0794492	0.735288	-0.152911	0.26159	-0.000194816	0.351868	0.181997	0.0472278	-	-	-	↑	AD-specific	1.5078
WDR4	0.0418977	0.807313	0.337644	0.00839864	-0.108913	0.0976777	-0.175874	0.04677	-	↑	-	↓	AD-specific	1.50591
FGD6	0.0190303	0.951276	-0.313643	0.043557	0.0683073	0.138923	0.166066	0.0457854	-	↓	-	↑	AD-specific	1.50534
ALS2	-0.00958816	0.939195	-0.0450243	0.475039	0.0811751	0.0896011	-0.169911	0.0462528	-	-	-	↓	AD-specific	1.50477
FBXW10	NA	NA	NA	NA	-0.0251176	0.348299	0.174298	0.0469745	-	-	-	↑	AD-specific	1.50244
SCN4A	NA	NA	NA	NA	-0.00912893	0.0552329	0.162916	0.0457854	-	-	-	↑	AD-specific	1.50219
AJUBA	0.105111	0.569484	-0.242009	0.0460626	0.0673969	0.234736	0.186929	0.0484648	-	↓	-	↑	AD-specific	1.5015
JAML	NA	NA	NA	NA	0.0174567	0.285369	0.128491	0.0425301	-	-	-	↑	AD-specific	1.4998
TSPAN1	-0.18412	0.530673	-0.0218965	0.931705	-0.000992596	0.147578	-0.131264	0.0428082	-	-	-	↓	AD-specific	1.49974
FBXL4	-0.15427	0.0449439	-0.209897	0.00637864	0.0847806	0.0524935	0.130729	0.0429806	↓	↓	-	↑	AD-specific	1.49746
MAB21L4	NA	NA	NA	NA	-0.0373989	0.15277	0.157515	0.0457854	-	-	-	↑	AD-specific	1.49679
GTSF1	NA	NA	NA	NA	-0.0822751	0.306275	0.194741	0.0499575	-	-	-	↑	AD-specific	1.49614
HSDL1	-0.0166625	0.875615	-0.111029	0.0516497	-0.176453	0.153819	-0.183861	0.0487732	-	-	-	↓	AD-specific	1.49568
SPRR2D	NA	NA	NA	NA	-0.0278108	0.163796	0.168117	0.0470391	-	-	-	↑	AD-specific	1.49566
JHY	-0.0767478	0.706814	-0.328179	0.0103799	0.0383494	0.414576	0.190031	0.049499	-	↓	-	↑	AD-specific	1.49544
OSGIN2	-0.231901	0.0684055	-0.130542	0.170749	0.045335	0.352061	0.15151	0.0456674	-	-	-	↑	AD-specific	1.4919
PRKD1	0.0191839	0.932958	-0.164285	0.205526	-0.0113285	0.795946	0.152088	0.0457854	-	-	-	↑	AD-specific	1.49136
RPS6KC1	0.054654	0.432946	-0.130942	0.00439145	-0.0866085	0.327317	-0.163215	0.0470391	-	↓	-	↓	AD-specific	1.49076
CMTM6	-0.170011	0.0442563	-0.157122	0.0303793	0.117304	0.108158	0.126245	0.043419	↓	↓	-	↑	AD-specific	1.48856
LRRC71	NA	NA	NA	NA	-9.8073e-05	0.262124	0.185785	0.0498045	-	-	-	↑	AD-specific	1.48852
SVOPL	NA	NA	NA	NA	-0.076613	0.22255	0.109912	0.0418636	-	-	-	↑	AD-specific	1.48808
TNFRSF19	-0.0213221	0.969528	0.616154	0.0188267	-0.0345527	0.468015	0.116271	0.0425301	-	↑	-	↑	AD-specific	1.48758
GPR25	NA	NA	NA	NA	-0.0178402	0.13409	0.148201	0.0457854	-	-	-	↑	AD-specific	1.48747
COX7A2	0.306815	5.31335e-05	0.0388424	0.51667	-0.0501188	0.146552	-0.148082	0.0457854	↑	-	-	↓	AD-specific	1.48736
KITLG	-0.327397	0.0469729	-0.40979	0.00258964	-0.296116	0.0501316	0.121475	0.0430815	↓	↓	-	↑	AD-specific	1.48718
CTNND2	NA	NA	NA	NA	-0.0363596	0.0501942	0.114952	0.0425301	-	-	-	↑	AD-specific	1.48626
LINC02893	NA	NA	NA	NA	-0.0278707	0.230205	0.114524	0.0425301	-	-	-	↑	AD-specific	1.48583
F7	NA	NA	NA	NA	-0.0318888	0.0713912	-0.15089	0.046256	-	-	-	↓	AD-specific	1.48572
MOGAT2	NA	NA	NA	NA	0.0144499	0.228303	0.151959	0.0464718	-	-	-	↑	AD-specific	1.48477
CFAP43	NA	NA	NA	NA	0.00543657	0.342486	0.172664	0.0487732	-	-	-	↑	AD-specific	1.48448
SGCA	-0.540147	0.403439	-0.413608	0.289595	0.0134919	0.112503	0.112623	0.0425301	-	-	-	↑	AD-specific	1.48393
APOC4	NA	NA	NA	NA	0.0113883	0.194512	0.116325	0.0432254	-	-	-	↑	AD-specific	1.48059
SLC39A5	NA	NA	NA	NA	-0.0201423	0.253113	0.115801	0.0432969	-	-	-	↑	AD-specific	1.47934
MYLK-AS1	-0.0392389	0.87687	-0.296602	0.0233962	-0.0679862	0.452712	-0.115134	0.043232	-	↓	-	↓	AD-specific	1.47933
PARP10	-0.26509	0.12294	0.047721	0.783943	0.0149938	0.0627244	0.138884	0.0457854	-	-	-	↑	AD-specific	1.47816
NSUN7	-0.169754	0.26888	-0.282157	0.0101896	0.00840138	0.101858	0.138862	0.0457854	-	↓	-	↑	AD-specific	1.47814
KIF15	0.00860132	0.980787	0.684119	0.00725417	0.00183432	0.334516	0.174242	0.0499575	-	↑	-	↑	AD-specific	1.47564
AP4B1	0.105959	0.0822944	-0.0800018	0.151285	-0.040976	0.479851	-0.118283	0.0441682	-	-	-	↓	AD-specific	1.47317
ZDHHC22	NA	NA	NA	NA	-0.0879745	0.0534834	-0.132386	0.0457854	-	-	-	↓	AD-specific	1.47166
DNAH10	-0.226851	0.281533	-0.0617803	0.673948	-0.0285525	0.249324	0.148206	0.0477485	-	-	-	↑	AD-specific	1.46925
HASPIN	0.161551	0.560181	0.466176	0.0655961	-0.0475477	0.252792	-0.102425	0.0429806	-	-	-	↓	AD-specific	1.46915
CFAP91	NA	NA	NA	NA	0.0268519	0.391611	0.14006	0.0469517	-	-	-	↑	AD-specific	1.46841
KRT8P12	NA	NA	NA	NA	0.107191	0.122786	0.137409	0.04677	-	-	-	↑	AD-specific	1.46744
HAPSTR1	-0.192942	0.00231777	-0.236709	0.000536569	-0.0454089	0.0876316	-0.126885	0.0457854	↓	↓	-	↓	AD-specific	1.46616
KIF27	-0.000309617	0.998845	-0.251283	0.0502387	-0.0303004	0.51807	0.132095	0.0464718	-	-	-	↑	AD-specific	1.46491
NT5DC2	0.207551	0.0666762	0.507556	4.3021e-06	0.0455038	0.309463	0.124283	0.0456674	-	↑	-	↑	AD-specific	1.46468
LINC00210	NA	NA	NA	NA	-0.0216501	0.0693939	0.123586	0.0457854	-	-	-	↑	AD-specific	1.46286
KRTDAP	NA	NA	NA	NA	-0.00997251	0.0579301	0.115277	0.0449346	-	-	-	↑	AD-specific	1.4627
LEMD3	-0.143842	0.0628033	-0.0827331	0.124935	0.0203827	0.356694	-0.0980819	0.043419	-	-	-	↓	AD-specific	1.4604
GLYCTK	0.069756	0.653528	0.397048	0.00108259	-0.0520829	0.193935	0.129694	0.0466997	-	↑	-	↑	AD-specific	1.46038
GALNT3	0.63369	0.354598	NA	NA	0.107628	0.203105	0.156406	0.0498045	-	-	-	↑	AD-specific	1.45914
IFIH1	0.0749427	0.896957	-1.24707	0.000184604	0.0214285	0.171571	0.153236	0.049499	-	↓	-	↑	AD-specific	1.45864
AKR1C6P	NA	NA	NA	NA	-0.0199087	0.230972	0.129894	0.0470391	-	-	-	↑	AD-specific	1.45743
TSPAN12	-0.651802	0.0565027	-0.260908	0.224559	-0.101316	0.0772241	0.117628	0.0457854	-	-	-	↑	AD-specific	1.4569
LINC01852	-0.391127	0.0275948	-0.0273301	0.855955	-0.0552802	0.218888	0.112701	0.0457854	↓	-	-	↑	AD-specific	1.45197
IGKV1D-13	NA	NA	NA	NA	-0.178431	0.145089	0.0017825	0.0354822	-	-	-	↑	AD-specific	1.45177
GNPDA1	0.0971803	0.380807	-0.315602	0.00378778	-0.000389415	0.0733958	-0.118417	0.04677	-	↓	-	↓	AD-specific	1.44845
DNAH7	0.120755	0.715563	-0.993597	5.65818e-05	0.0755557	0.387688	0.107097	0.0457854	-	↓	-	↑	AD-specific	1.44637
PRCP	-0.000672181	0.995604	-0.235035	0.0102547	0.0213776	0.665766	0.105668	0.0457854	-	↓	-	↑	AD-specific	1.44494
SIM2	1.60249	0.00145301	NA	NA	0.0803233	0.0905134	0.078851	0.0432969	↑	-	-	↑	AD-specific	1.44239
POLH-AS1	NA	NA	NA	NA	0.0385486	0.145015	0.10064	0.0457854	-	-	-	↑	AD-specific	1.43991
OTOP2	NA	NA	NA	NA	-0.00411267	0.24272	0.132816	0.049499	-	-	-	↑	AD-specific	1.43822
LOC105375038	NA	NA	NA	NA	0.0057774	0.660695	0.129284	0.049499	-	-	-	↑	AD-specific	1.43469
SPATA8	NA	NA	NA	NA	-0.0184664	0.518033	0.0942808	0.0456674	-	-	-	↑	AD-specific	1.43467
CALHM3	NA	NA	NA	NA	-0.0137052	0.268688	0.101116	0.0468015	-	-	-	↑	AD-specific	1.43086
C5ORF63	0.00998431	0.967176	0.0803928	0.679723	0.0314587	0.129804	0.0646926	0.0432969	-	-	-	↑	AD-specific	1.42824
OR52A1	NA	NA	NA	NA	-0.00359867	0.491183	0.11081	0.0483705	-	-	-	↑	AD-specific	1.42623
OXT	NA	NA	NA	NA	0.00333195	0.287171	0.0306754	0.041187	-	-	-	↑	AD-specific	1.41592
LRRIQ3	NA	NA	NA	NA	0.00218015	0.431095	0.108472	0.0494072	-	-	-	↑	AD-specific	1.41468
TTC21A	-0.038178	0.864159	-0.210121	0.0851685	0.0956437	0.0990507	0.0996409	0.0498045	-	-	-	↑	AD-specific	1.40237
FREY1	NA	NA	NA	NA	-0.0205069	0.689629	0.0651955	0.0470391	-	-	-	↑	AD-specific	1.39274
CCDC13	-0.122066	0.755134	-0.193661	0.256538	0.0115223	0.373244	0.0770322	0.0498045	-	-	-	↑	AD-specific	1.37976
ZNF527	-0.0591896	0.570949	-0.188482	0.0081201	0.0235236	0.358811	0.0487714	0.0483705	-	↓	-	↑	AD-specific	1.36419
CYP2U1	-0.130312	0.66626	-0.558153	0.00227088	0.114666	0.09466	0.0510699	0.0494072	-	↓	-	↑	AD-specific	1.35728
PAQR7	-0.0234114	0.866627	-0.0473931	0.549195	-0.0404055	0.383316	0.0315465	0.0494072	-	-	-	↑	AD-specific	1.33776
MYOD1	NA	NA	NA	NA	0.0451133	0.0204676	-0.259089	0.000459886	-	-	↑	↓	AP Resilience (Age↑, AD↓)	2.81734
PTH2	NA	NA	NA	NA	0.0240423	0.0126939	-0.297349	0.00130412	-	-	↑	↓	AP Resilience (Age↑, AD↓)	2.71194
LOC105369477	-0.207994	0.314846	-0.235419	0.0854104	0.44341	0.0228115	-0.350106	0.0211912	-	-	↑	↓	AP Resilience (Age↑, AD↓)	2.45136
NEFH	0.552674	0.102471	1.25057	2.63519e-05	0.134248	0.0377979	-0.43314	0.0423848	-	↑	↑	↓	AP Resilience (Age↑, AD↓)	1.96505
PPDPF	0.242363	0.139393	0.163372	0.402468	0.141578	0.0240833	-0.290066	0.0418636	-	-	↑	↓	AP Resilience (Age↑, AD↓)	1.92987
CDHR2	-0.0647516	0.837018	NA	NA	0.0872833	0.042604	-0.207175	0.0461306	-	-	↑	↓	AP Resilience (Age↑, AD↓)	1.64774
PNKD	0.205076	0.0151029	0.122927	0.0639238	0.0462099	0.0452721	-0.146716	0.048287	↑	-	↑	↓	AP Resilience (Age↑, AD↓)	1.5231
SLC25A46	-0.239016	0.0289578	-0.375772	0.000177659	-0.242776	0.037503	1.75761	4.70572e-14	↓	↓	↓	↑	AP Vulnerability (Age↓, AD↑)	9.37704
FREM3	NA	NA	NA	NA	-2.03554	0.000980191	1.18223	1.436e-07	-	-	↓	↑	AP Vulnerability (Age↓, AD↑)	8.14353
TAC1	NA	NA	NA	NA	-0.936489	0.0236176	2.55431	2.95177e-06	-	-	↓	↑	AP Vulnerability (Age↓, AD↑)	7.06914
ALPP	NA	NA	NA	NA	-0.0189362	0.0267936	0.229788	6.27933e-05	-	-	↓	↑	AP Vulnerability (Age↓, AD↑)	3.13575
H2BC12	-0.089953	0.708594	-0.364474	0.0076923	-0.242237	0.00115661	0.0620816	0.00218158	-	↓	↓	↑	AP Vulnerability (Age↓, AD↑)	3.10334
LOC105376301	NA	NA	NA	NA	-0.0709595	0.0359521	0.240718	0.000243552	-	-	↓	↑	AP Vulnerability (Age↓, AD↑)	2.84052
NECTIN1	0.0149188	0.939849	0.261922	0.0450375	-0.15425	0.00206842	0.15962	0.0046748	-	↑	↓	↑	AP Vulnerability (Age↓, AD↑)	2.82117
EXPH5	-0.0414514	0.958015	-1.09824	0.00446806	-0.228575	0.0013627	0.217846	0.026068	-	↓	↓	↑	AP Vulnerability (Age↓, AD↑)	2.67117
RFTN1	0.0696712	0.714096	-0.593615	4.88061e-05	-0.252849	0.000434722	0.02521	0.0425301	-	↓	↓	↑	AP Vulnerability (Age↓, AD↑)	2.64461
TRBV19	NA	NA	NA	NA	-0.333444	0.00532962	0.18172	0.0368679	-	-	↓	↑	AP Vulnerability (Age↓, AD↑)	2.36849
DPYS	NA	NA	NA	NA	-0.336831	0.0222215	0.330548	0.0392089	-	-	↓	↑	AP Vulnerability (Age↓, AD↑)	2.1973
KLHL8	-0.120918	0.203615	-0.111327	0.127729	-0.12533	0.0044051	0.114049	0.0470391	-	-	↓	↑	AP Vulnerability (Age↓, AD↑)	2.08117
KRT9	NA	NA	NA	NA	-0.0315033	0.0257419	0.11825	0.00778225	-	-	↓	↑	AP Vulnerability (Age↓, AD↑)	1.99888
RAB40A	NA	NA	NA	NA	-0.0592616	0.0328728	0.239939	0.0122767	-	-	↓	↑	AP Vulnerability (Age↓, AD↑)	1.99624
PPT2	0.140857	0.273176	-0.0799983	0.34608	-0.158472	0.00986104	0.1089	0.0425301	-	-	↓	↑	AP Vulnerability (Age↓, AD↑)	1.95606
RASSF3	0.151399	0.368712	-0.389669	0.00177741	-0.232893	0.0179821	0.148942	0.0457854	-	↓	↓	↑	AP Vulnerability (Age↓, AD↑)	1.92405
NPHP1	-0.0528876	0.725706	-0.251202	0.0187093	-0.0520919	0.00852633	0.105309	0.0457854	-	↓	↓	↑	AP Vulnerability (Age↓, AD↑)	1.86166
SYT9-AS1	NA	NA	-1.11942	0.000113211	-0.0634428	0.0198183	0.258052	0.0441682	-	↓	↓	↑	AP Vulnerability (Age↓, AD↑)	1.85041
GVINP1	-0.560583	0.132143	NA	NA	-0.104349	0.0218761	0.175161	0.0405035	-	-	↓	↑	AP Vulnerability (Age↓, AD↑)	1.80578
PKP1	-0.563647	0.23088	0.46235	0.241093	-0.0384817	0.0220657	0.119888	0.0252702	-	-	↓	↑	AP Vulnerability (Age↓, AD↑)	1.78521
KIF4A	0.0354623	0.923827	0.70131	0.00856063	-0.00777159	0.0208378	0.133225	0.0252641	-	↑	↓	↑	AP Vulnerability (Age↓, AD↑)	1.78032
SYT15	0.681145	0.147431	0.398991	0.215941	-0.2088	0.0356718	0.146954	0.0457854	-	-	↓	↑	AP Vulnerability (Age↓, AD↑)	1.74923
C1ORF74	0.797313	2.99979e-06	0.00156138	0.990125	-0.0941743	0.022537	0.138306	0.0441682	↑	-	↓	↑	AP Vulnerability (Age↓, AD↑)	1.73348
DCHS2	NA	NA	-1.20797	0.000458584	-0.0813353	0.0382244	0.178897	0.0366684	-	↓	↓	↑	AP Vulnerability (Age↓, AD↑)	1.68692
CT83	NA	NA	NA	NA	-0.0501527	0.0267674	0.155961	0.0433314	-	-	↓	↑	AP Vulnerability (Age↓, AD↑)	1.67391
LOC101926984	-0.87923	0.0670763	0.254483	0.373339	-0.0714293	0.0359243	0.186549	0.0418854	-	-	↓	↑	AP Vulnerability (Age↓, AD↑)	1.66925
CCDC65	0.182278	0.432954	-0.0745192	0.671473	-0.060256	0.0316083	0.122635	0.0441682	-	-	↓	↑	AP Vulnerability (Age↓, AD↑)	1.61044
RIBC1	NA	NA	NA	NA	-0.0484	0.0376326	0.135989	0.0435076	-	-	↓	↑	AP Vulnerability (Age↓, AD↑)	1.57732
LINC00954	NA	NA	-0.655617	0.0173654	-0.00743852	0.0337113	0.12192	0.0425301	-	↓	↓	↑	AP Vulnerability (Age↓, AD↑)	1.55112
CFAP58	0.14666	0.51335	-0.0129095	0.940762	-0.0350363	0.0482921	0.159897	0.040756	-	-	↓	↑	AP Vulnerability (Age↓, AD↑)	1.5479
LOC101929902	NA	NA	NA	NA	-0.0243546	0.0421051	0.113462	0.0433314	-	-	↓	↑	AP Vulnerability (Age↓, AD↑)	1.50725
SLAMF9	0.865944	0.0116652	-0.351703	0.101921	-0.0299514	0.0421507	0.119145	0.0498045	↑	-	↓	↑	AP Vulnerability (Age↓, AD↑)	1.48806
GFRA4	NA	NA	NA	NA	-0.0272844	0.0472958	0.0790311	0.0425301	-	-	↓	↑	AP Vulnerability (Age↓, AD↑)	1.45456
AK7	NA	NA	NA	NA	-0.0131047	0.0456185	0.106862	0.0499575	-	-	↓	↑	AP Vulnerability (Age↓, AD↑)	1.4411
LINC01094	-0.580568	0.0911862	-0.588644	0.0111682	1.84921	2.32796e-05	0.481147	0.172909	-	↓	↑	-	Aging-specific	6.48224
C4A	0.153335	0.368277	0.00214413	0.987539	1.39463	9.43182e-06	0.164423	0.112206	-	-	↑	-	Aging-specific	6.42003
C1ORF162	-0.330458	0.00409747	-0.164964	0.0738445	1.54924	1.36274e-05	-0.0545507	0.703079	↓	-	↑	-	Aging-specific	6.41483
APLNR	-0.563569	0.475003	NA	NA	1.64964	2.32796e-05	0.0918677	0.336074	-	-	↑	-	Aging-specific	6.28267
SERPINA3	NA	NA	NA	NA	3.26279	0.000985262	-0.49228	0.372456	-	-	↑	-	Aging-specific	6.26924
FKBP5	0.0734067	0.847724	0.0609105	0.791813	2.05264	8.6779e-05	-0.24845	0.691024	-	-	↑	-	Aging-specific	6.11422
IGDCC4	-0.412893	0.424274	-0.11511	0.711542	1.35915	2.32796e-05	-0.029308	0.722752	-	-	↑	-	Aging-specific	5.99218
VSIG4	NA	NA	NA	NA	1.97239	0.000250579	-0.115264	0.636224	-	-	↑	-	Aging-specific	5.57344
ITGB4	NA	NA	NA	NA	1.34947	6.5724e-05	-0.0309779	0.423783	-	-	↑	-	Aging-specific	5.53174
AQP1	0.201836	0.728274	-0.835476	0.0104175	2.45189	0.0009928	-0.0930083	0.568035	-	↓	↑	-	Aging-specific	5.45503
CAMK4	-0.383588	0.106926	-0.298343	0.0863583	-0.814606	2.32796e-05	-0.114399	0.429318	-	-	↓	-	Aging-specific	5.44763
SERTAD4BP	NA	NA	NA	NA	-0.94123	3.28297e-05	-0.168306	0.138607	-	-	↓	-	Aging-specific	5.42496
CX3CL1	NA	NA	NA	NA	-1.00821	3.98412e-05	-0.0680842	0.144358	-	-	↓	-	Aging-specific	5.40788
NUPR1	0.25833	0.234857	-0.255216	0.125151	1.10308	5.75586e-05	0.188089	0.383008	-	-	↑	-	Aging-specific	5.34297
CRH	NA	NA	NA	NA	-1.96035	0.000435552	0.0673939	0.765737	-	-	↓	-	Aging-specific	5.32131
MS4A7	NA	NA	NA	NA	1.00294	4.97567e-05	0.0984327	0.664036	-	-	↑	-	Aging-specific	5.30609
SSTR1	0.0848794	0.878932	0.567895	0.0186605	-1.05972	6.5724e-05	-0.226729	0.413551	-	↑	↓	-	Aging-specific	5.24199
C1QC	NA	NA	NA	NA	1.6113	0.000257209	-0.220199	0.129265	-	-	↑	-	Aging-specific	5.20101
ADRA2A	-0.0308885	0.965202	-1.89805	9.43444e-07	-0.921996	6.08507e-05	-0.137441	0.090306	-	↓	↓	-	Aging-specific	5.13773
HCLS1	-1.31373	0.0168822	0.0596665	0.906998	1.51444	0.000257209	-0.044739	0.282643	↓	-	↑	-	Aging-specific	5.10416
RPS27L	-0.0609237	0.665943	-0.395143	7.06302e-05	0.419787	2.32796e-05	-0.106065	0.127334	-	↓	↑	-	Aging-specific	5.05281
GFAP	-0.013072	0.966985	0.221097	0.17058	1.0841	0.000108702	0.148841	0.394861	-	-	↑	-	Aging-specific	5.04786
RNASE6	NA	NA	NA	NA	1.42153	0.000250579	0.126252	0.504495	-	-	↑	-	Aging-specific	5.02258
PNOC	NA	NA	NA	NA	-1.60434	0.000390448	-0.064857	0.649574	-	-	↓	-	Aging-specific	5.01278
HBB	NA	NA	NA	NA	1.25973	0.000177463	-0.547749	0.110155	-	-	↑	-	Aging-specific	5.01062
C1QB	NA	NA	NA	NA	1.83974	0.000677734	-0.124162	0.337646	-	-	↑	-	Aging-specific	5.00868
SLC14A1	1.34374	0.0493395	NA	NA	2.31032	0.00232818	-0.119889	0.836846	↑	-	↑	-	Aging-specific	4.94331
SMIM13	-0.0116535	0.949032	-0.0838979	0.411966	-0.636344	5.29508e-05	0.00846819	0.389932	-	-	↓	-	Aging-specific	4.91247
XKR4	NA	NA	NA	NA	-0.6946	6.27177e-05	-0.197971	0.0575937	-	-	↓	-	Aging-specific	4.89721
NREP	-0.309833	0.340095	-0.510309	0.0157558	-0.705203	6.5724e-05	-0.100339	0.49902	-	↓	↓	-	Aging-specific	4.88748
CP	-0.17609	0.203684	-0.112439	0.287207	2.16675	0.00192198	0.0470289	0.0584349	-	-	↑	-	Aging-specific	4.883
NEK2	-0.059216	0.883195	0.7788	0.00558809	-0.461582	3.98412e-05	0.0458375	0.563473	-	↑	↓	-	Aging-specific	4.86125
PAK5	NA	NA	NA	NA	-0.625116	5.99257e-05	-0.16085	0.157126	-	-	↓	-	Aging-specific	4.8475
EMP3	-0.0609858	0.580425	0.162314	0.0754859	0.915091	0.000123958	0.158082	0.397859	-	-	↑	-	Aging-specific	4.82182
AQP4	NA	NA	NA	NA	1.31543	0.000314412	-0.0460028	0.260452	-	-	↑	-	Aging-specific	4.81793
ADORA3	NA	NA	NA	NA	1.40489	0.000393706	-0.305779	0.0575937	-	-	↑	-	Aging-specific	4.80972
YAP1	-0.216387	0.00334695	-0.195778	0.00453544	0.972469	0.000146376	0.153894	0.0575937	↓	↓	↑	-	Aging-specific	4.807
RASGRP1	-0.332325	0.67209	-0.508618	0.275565	-0.620552	6.5724e-05	-0.164625	0.0575937	-	-	↓	-	Aging-specific	4.80283
MS4A6A	NA	NA	NA	NA	1.20575	0.000257209	0.0549041	0.768699	-	-	↑	-	Aging-specific	4.79546
TIMP1	0.124104	0.614558	0.0971612	0.573786	1.26799	0.000306081	-0.408822	0.299328	-	-	↑	-	Aging-specific	4.78215
SLC16A9	NA	NA	NA	NA	1.37279	0.000397823	0.24478	0.0733791	-	-	↑	-	Aging-specific	4.7731
AEBP1	-0.385293	0.00725448	-0.0097718	0.946918	1.09221	0.00021103	0.205541	0.369128	↓	-	↑	-	Aging-specific	4.76786
LINC01007	NA	NA	NA	NA	-1.12117	0.000229568	-0.372444	0.41106	-	-	↓	-	Aging-specific	4.76026
TLR2	NA	NA	NA	NA	1.56251	0.000638601	-0.10759	0.573529	-	-	↑	-	Aging-specific	4.75728
CD99	0.276541	0.0091878	-0.0918625	0.275455	1.00187	0.000177463	0.0804937	0.420212	↑	-	↑	-	Aging-specific	4.75277
ACSS3	-0.511215	0.0867723	-0.51892	0.00931711	1.05846	0.000211664	0.0911784	0.095059	-	↓	↑	-	Aging-specific	4.73281
HBA1	NA	NA	NA	NA	1.25633	0.000334803	-0.687435	0.101984	-	-	↑	-	Aging-specific	4.73154
GEM	0.209391	0.457214	0.230554	0.271611	1.4156	0.000487904	0.141717	0.687862	-	-	↑	-	Aging-specific	4.72726
CD44	-0.299337	0.0107668	0.201192	0.0199281	0.978346	0.000188115	0.13713	0.263266	↓	↑	↑	-	Aging-specific	4.70392
HBA2	NA	NA	NA	NA	1.25079	0.000377978	-0.664573	0.111985	-	-	↑	-	Aging-specific	4.67332
FCGR1BP	NA	NA	NA	NA	1.7225	0.00114448	-0.279256	0.262997	-	-	↑	-	Aging-specific	4.66389
GLIS3	0.0715007	0.772506	0.00473623	0.976846	1.30248	0.000459015	0.168031	0.0575937	-	-	↑	-	Aging-specific	4.64066
MT1X	0.822798	0.0171352	0.590201	0.0324714	1.51819	0.000781597	-0.213649	0.300779	↑	↑	↑	-	Aging-specific	4.62521
MARCHF4	-0.15391	0.391463	-0.0177765	0.930759	-0.915141	0.000203195	-0.150455	0.396644	-	-	↓	-	Aging-specific	4.60723
NECTIN3	-0.799438	3.75978e-06	-0.0932084	0.459967	-0.883289	0.000191588	-0.111436	0.168407	↓	-	↓	-	Aging-specific	4.60092
HLA-DRA	NA	NA	NA	NA	1.61155	0.00103694	0.263128	0.453925	-	-	↑	-	Aging-specific	4.59579
CD14	-0.448567	0.191482	0.189976	0.421284	1.51815	0.000837748	-0.290634	0.19152	-	-	↑	-	Aging-specific	4.59503
TXNIP	0.262582	0.191714	-0.270553	0.0887787	1.34444	0.000578688	-0.0797539	0.287879	-	-	↑	-	Aging-specific	4.582
NETO2	-0.225739	0.51752	0.954481	0.00178412	-1.14739	0.000369561	-0.163055	0.103304	-	↑	↓	-	Aging-specific	4.57971
KCNH7	NA	NA	NA	NA	-0.769562	0.000161507	-0.0324254	0.128021	-	-	↓	-	Aging-specific	4.56137
HPCA	0.0441379	0.879534	-0.081985	0.621531	-0.590703	0.000111206	-0.290098	0.431051	-	-	↓	-	Aging-specific	4.54457
IFITM3	0.310905	0.0486118	-0.181207	0.252065	1.21356	0.000469461	-0.0781023	0.692636	↑	-	↑	-	Aging-specific	4.54196
EPHA5	2.1273	0.0333608	NA	NA	-0.428614	7.81252e-05	-0.0750796	0.367579	↑	-	↓	-	Aging-specific	4.53582
ADCY7	-0.252644	0.102815	0.091765	0.424003	-0.283216	5.75586e-05	0.127968	0.0810498	-	-	↓	-	Aging-specific	4.52311
MT1F	0.564563	0.296273	NA	NA	1.27064	0.000580872	0.111456	0.614702	-	-	↑	-	Aging-specific	4.50656
ABCC12	NA	NA	NA	NA	-0.964557	0.000291219	-0.109384	0.555543	-	-	↓	-	Aging-specific	4.50034
LYPD8	NA	NA	NA	NA	-0.97893	0.000304608	-0.323235	0.286614	-	-	↓	-	Aging-specific	4.49519
DDR2	-0.140359	0.208557	-0.178901	0.0526079	0.522651	0.000109292	0.13361	0.0575937	-	-	↑	-	Aging-specific	4.48406
GMPR	0.2241	0.341125	-0.790109	1.92604e-06	1.27655	0.00062463	0.145813	0.418395	-	↓	↑	-	Aging-specific	4.48093
FGFRL1	0.0900442	0.754785	0.166452	0.390866	0.516226	0.000111206	-0.101459	0.655863	-	-	↑	-	Aging-specific	4.4701
ITPKB	-0.308479	0.192542	-0.289014	0.102684	0.718297	0.000178154	0.128587	0.345796	-	-	↑	-	Aging-specific	4.4675
RTN4R	NA	NA	NA	NA	-0.944794	0.000304608	-0.187277	0.403577	-	-	↓	-	Aging-specific	4.46105
CALB1	NA	NA	NA	NA	-1.36254	0.000805208	-0.465426	0.0563672	-	-	↓	-	Aging-specific	4.45663
MT1M	0.533464	0.124639	0.459873	0.0615759	1.59714	0.00138658	-0.147561	0.363087	-	-	↑	-	Aging-specific	4.45519
GARIN5A	0.280306	0.425054	-0.0851459	0.824061	-0.800532	0.000229568	-0.196334	0.28638	-	-	↓	-	Aging-specific	4.43962
MT1H	NA	NA	NA	NA	1.24602	0.000667228	0.0187369	0.849401	-	-	↑	-	Aging-specific	4.42175
HIF3A	NA	NA	NA	NA	1.2368	0.000677007	0.141302	0.367579	-	-	↑	-	Aging-specific	4.4062
CA4	-0.0640139	0.702092	-0.548919	9.98391e-05	-1.00008	0.000396022	-0.0998163	0.541179	-	↓	↓	-	Aging-specific	4.40236
FLRT2-AS1	0.0516738	0.88817	0.0683347	0.726655	-0.883305	0.000304608	-0.0265565	0.77157	-	-	↓	-	Aging-specific	4.39956
PRSS16	NA	NA	NA	NA	-0.436026	0.000109292	0.0825476	0.0575937	-	-	↓	-	Aging-specific	4.39744
ASPHD2	0.384129	0.0647181	-0.20002	0.234606	-0.754613	0.000229568	-0.0568814	0.0575937	-	-	↓	-	Aging-specific	4.3937
C1QTNF4	NA	NA	NA	NA	-1.09592	0.000506498	-0.295407	0.0563672	-	-	↓	-	Aging-specific	4.39134
KCNF1	NA	NA	NA	NA	-0.748955	0.000229568	-0.19454	0.33237	-	-	↓	-	Aging-specific	4.38804
BZW2	-0.0216497	0.85886	0.16152	0.041062	-0.50134	0.000130462	-0.162655	0.207872	-	↑	↓	-	Aging-specific	4.38586
SLC7A2	NA	NA	NA	NA	0.783082	0.00025102	0.191342	0.0783278	-	-	↑	-	Aging-specific	4.38337
FCGR3B	NA	NA	NA	NA	1.48754	0.0012751	-0.234097	0.249084	-	-	↑	-	Aging-specific	4.382
BCL6	0.278622	0.0403295	-0.246087	0.0283993	0.780011	0.000257209	-0.0962426	0.680954	↑	↓	↑	-	Aging-specific	4.36973
OTUB2	-0.00613889	0.975567	-0.0886775	0.334711	-0.386316	0.000109292	0.0429525	0.099622	-	-	↓	-	Aging-specific	4.34773
FAM107A	NA	NA	NA	NA	0.916424	0.000371753	0.089804	0.0575937	-	-	↑	-	Aging-specific	4.34617
FCER1G	NA	NA	NA	NA	1.26749	0.000837748	-0.047168	0.456157	-	-	↑	-	Aging-specific	4.34438
TYROBP	NA	NA	NA	NA	0.936332	0.000393706	-0.00542064	0.149294	-	-	↑	-	Aging-specific	4.34116
MT2A	0.359127	0.13752	0.636053	0.0242236	1.1668	0.00067525	-0.0486996	0.842459	-	↑	↑	-	Aging-specific	4.33734
LOC401442	NA	NA	NA	NA	-0.797055	0.000291219	-0.342042	0.0594996	-	-	↓	-	Aging-specific	4.33283
CA10	NA	NA	NA	NA	-0.896205	0.000369561	-0.34997	0.0563672	-	-	↓	-	Aging-specific	4.32852
NEAT1	0.0656478	0.753579	-0.277534	0.0474505	0.875287	0.00035433	0.0624259	0.611796	-	↓	↑	-	Aging-specific	4.32588
DDIT4	0.753434	0.0206703	0.0448444	0.896254	1.36746	0.00114448	-0.0502998	0.266957	↑	-	↑	-	Aging-specific	4.30885
FCGRT	0.0659012	0.73601	-0.282278	0.0200348	0.715598	0.000259942	-0.0712414	0.649574	-	↓	↑	-	Aging-specific	4.30072
GPR26	NA	NA	NA	NA	-0.865546	0.000369561	-0.125525	0.380602	-	-	↓	-	Aging-specific	4.29786
SMPD3	-0.0515656	0.877936	NA	NA	-0.541685	0.000177463	-0.0970826	0.275884	-	-	↓	-	Aging-specific	4.29258
SGK1	0.333899	0.239145	-0.073606	0.737669	1.08847	0.000632098	-0.0642926	0.549532	-	-	↑	-	Aging-specific	4.28768
IFITM2	0.22151	0.262915	-0.19096	0.232791	1.24411	0.000935811	-0.240664	0.657652	-	-	↑	-	Aging-specific	4.27293
LRRC73	0.427934	0.0875523	-0.0233379	0.910593	-1.08475	0.000669673	-0.448174	0.130035	-	-	↓	-	Aging-specific	4.25889
LRP10	-0.0328378	0.841038	-0.104835	0.280497	0.607348	0.000229568	0.0661368	0.26537	-	-	↑	-	Aging-specific	4.24644
MT1E	0.504251	0.014358	0.698881	2.74836e-05	1.07368	0.000677007	-0.0219837	0.78284	↑	↑	↑	-	Aging-specific	4.24309
TMEM132D	-0.439694	0.733191	NA	NA	-0.923061	0.000480253	-0.268262	0.164868	-	-	↓	-	Aging-specific	4.24159
TREM2	NA	NA	NA	NA	1.10539	0.00074417	0.0519264	0.571595	-	-	↑	-	Aging-specific	4.23372
ATOH7	NA	NA	NA	NA	-0.822141	0.000390157	-0.252152	0.097117	-	-	↓	-	Aging-specific	4.2309
ARHGEF6	-0.221265	0.220507	-0.484108	0.000908589	0.705351	0.000304608	0.103659	0.455467	-	↓	↑	-	Aging-specific	4.22161
NOTCH2	-0.18886	0.0493395	-0.0785584	0.26575	0.708557	0.000307238	0.0802313	0.114108	↓	-	↑	-	Aging-specific	4.22108
FRMPD2	NA	NA	NA	NA	-1.45318	0.00171748	0.085675	0.0575937	-	-	↓	-	Aging-specific	4.21829
OTOS	NA	NA	NA	NA	1.0289	0.000654373	-0.192767	0.35584	-	-	↑	-	Aging-specific	4.21308
C1QA	NA	NA	NA	NA	1.34608	0.00136096	-0.053254	0.561944	-	-	↑	-	Aging-specific	4.21224
STX1A	-0.153547	0.440504	0.444252	0.013262	-0.772683	0.000369561	-0.338295	0.0894387	-	↑	↓	-	Aging-specific	4.205
TMEM176A	NA	NA	NA	NA	1.00054	0.000632098	0.0455738	0.513713	-	-	↑	-	Aging-specific	4.19975
EGR2	NA	NA	-0.479481	0.173906	-1.2291	0.00108813	-0.340682	0.121681	-	-	↓	-	Aging-specific	4.19242
STOM	-0.441595	0.00194531	-0.329935	0.0100009	0.638026	0.000281019	-0.00125667	0.199724	↓	↓	↑	-	Aging-specific	4.18929
KCNK3	NA	NA	NA	NA	-0.549562	0.000229568	-0.120342	0.290575	-	-	↓	-	Aging-specific	4.18865
USP12	-0.116778	0.298755	-0.0475864	0.508706	-0.270627	0.000123958	0.0852667	0.354494	-	-	↓	-	Aging-specific	4.17735
LOC102724560	0.737842	0.0088168	0.165163	0.503145	0.664153	0.00030797	0.0897966	0.64043	↑	-	↑	-	Aging-specific	4.17564
BEAN1	0.258576	0.646086	0.0157556	0.964163	-0.477307	0.000203195	-0.173712	0.263551	-	-	↓	-	Aging-specific	4.16939
RTN4RL1	-0.467482	0.34215	0.535751	0.0784527	-0.993606	0.000667228	-0.315839	0.123662	-	-	↓	-	Aging-specific	4.16933
IL17RC	-0.019349	0.903264	0.0220576	0.848895	0.328377	0.000146376	-0.127099	0.353674	-	-	↑	-	Aging-specific	4.16291
FZD7	0.142435	0.496869	-0.145599	0.23033	0.956655	0.00062463	0.0733276	0.443343	-	-	↑	-	Aging-specific	4.16103
CDC6	0.18271	0.428429	0.398281	0.0857743	-0.606224	0.000281019	-0.0166326	0.249827	-	-	↓	-	Aging-specific	4.15749
GNG12	-0.142936	0.188605	-0.195194	0.0221233	0.60189	0.000281019	0.225995	0.0575937	-	↓	↑	-	Aging-specific	4.15315
LCP1	0.128186	0.867325	NA	NA	0.762644	0.000408227	-0.0424448	0.393702	-	-	↑	-	Aging-specific	4.15174
PALLD	0.117752	0.640002	-0.419158	0.00725417	0.627453	0.000304608	0.216758	0.0563672	-	↓	↑	-	Aging-specific	4.14371
S100A8	NA	NA	NA	NA	1.77524	0.0042914	-0.122131	0.476964	-	-	↑	-	Aging-specific	4.14264
SRPX	-0.471294	0.0627345	-0.223777	0.215937	1.13384	0.000980191	0.151708	0.452217	-	-	↑	-	Aging-specific	4.14253
TAFA1	NA	NA	NA	NA	-0.936406	0.00062463	-0.565844	0.109315	-	-	↓	-	Aging-specific	4.14078
RNASE4	-0.0905381	0.533849	-0.239935	0.099433	0.925412	0.000609363	0.217682	0.247917	-	-	↑	-	Aging-specific	4.14054
TMT1B	NA	NA	NA	NA	0.899567	0.000578688	-0.257034	0.0575937	-	-	↑	-	Aging-specific	4.13712
VIP	NA	NA	NA	NA	-1.17315	0.00108942	-0.265785	0.0937454	-	-	↓	-	Aging-specific	4.13595
RASL12	NA	NA	NA	NA	1.24255	0.00128473	0.203917	0.361663	-	-	↑	-	Aging-specific	4.13373
CFI	-0.524263	0.417153	NA	NA	1.1687	0.00109159	-0.00798907	0.442666	-	-	↑	-	Aging-specific	4.13064
LAPTM5	-2.60939	2.77301e-07	0.65832	0.0855428	1.04968	0.000837748	0.097816	0.39513	↓	-	↑	-	Aging-specific	4.12657
RNASET2	0.26525	0.308382	0.0505441	0.78831	0.408068	0.000192739	0.0150553	0.452336	-	-	↑	-	Aging-specific	4.1231
TGFBR3	-0.496139	0.0833013	-0.904508	0.000224119	0.881797	0.000578688	0.204421	0.0575937	-	↓	↑	-	Aging-specific	4.11935
RASSF8	-0.062389	0.693002	-0.292092	0.00270029	0.284359	0.000146376	0.229128	0.0537402	-	↓	↑	-	Aging-specific	4.11889
RHBDF2	-0.200692	0.285591	0.190333	0.308662	0.878977	0.000576108	0.0852031	0.743496	-	-	↑	-	Aging-specific	4.11847
ANGPTL4	-0.0672923	0.908388	-0.227821	0.437053	1.41255	0.00196825	-0.505408	0.161283	-	-	↑	-	Aging-specific	4.11847
FAM163A	NA	NA	NA	NA	-0.643154	0.000334803	0.0202509	0.393801	-	-	↓	-	Aging-specific	4.11836
GPR34	NA	NA	NA	NA	1.47451	0.00227339	-0.0661708	0.388309	-	-	↑	-	Aging-specific	4.11783
UST	0.233916	0.204474	-0.373236	0.00916765	-0.243944	0.000134075	0.102225	0.0982581	-	↓	↓	-	Aging-specific	4.1166
ID3	0.408939	0.0979573	0.368333	0.0627148	1.13893	0.0010542	0.108944	0.501116	-	-	↑	-	Aging-specific	4.11601
DOK6	-0.248562	0.607653	-0.486819	0.0505032	-0.68116	0.000371753	-0.199181	0.211076	-	-	↓	-	Aging-specific	4.1109
ANO6	-0.179147	0.00865232	-0.186222	0.00802034	0.471145	0.000229568	0.140374	0.0575937	↓	↓	↑	-	Aging-specific	4.11023
EFEMP1	0.253746	0.752787	-0.738053	0.113858	0.994578	0.000768921	0.082243	0.0575937	-	-	↑	-	Aging-specific	4.1087
C3AR1	NA	NA	NA	NA	0.992797	0.00077717	0.0470638	0.685735	-	-	↑	-	Aging-specific	4.10228
THBS3-AS1	0.161281	0.387294	-0.0105868	0.946887	0.459993	0.000229568	0.0782398	0.335172	-	-	↑	-	Aging-specific	4.09908
STYK1	-0.364689	0.182705	-0.136591	0.559217	-0.718776	0.000421871	-0.349495	0.152948	-	-	↓	-	Aging-specific	4.0936
AHCYL1	-0.124039	0.0104307	-0.126476	0.0122195	0.76456	0.000469461	0.0145321	0.168407	↓	↓	↑	-	Aging-specific	4.09296
ADIRF	0.187235	0.57993	0.0432859	0.862668	1.06418	0.000937375	-0.0271652	0.549887	-	-	↑	-	Aging-specific	4.09227
GJA1	-0.472878	0.025921	-0.84247	0.000488199	0.952215	0.000725516	0.154193	0.22304	↓	↓	↑	-	Aging-specific	4.09157
PLAAT4	NA	NA	NA	NA	1.08229	0.000980191	-0.0317908	0.417723	-	-	↑	-	Aging-specific	4.09098
HSPBP1	0.0551043	0.64957	0.221625	0.147514	-0.451585	0.000229568	-0.111234	0.288674	-	-	↓	-	Aging-specific	4.09067
HLA-DMA	0.0345196	0.931991	-0.380584	0.0650251	1.31075	0.00170529	0.238877	0.400422	-	-	↑	-	Aging-specific	4.07895
COMMD7	0.136568	0.156554	-0.16045	0.0140717	-0.231094	0.000142224	0.0369352	0.114689	-	↓	↓	-	Aging-specific	4.07812
PRKX	-0.236105	0.284741	-0.0512612	0.772422	0.914875	0.000691504	0.106042	0.661641	-	-	↑	-	Aging-specific	4.07508
NPC2	-0.157563	0.116664	-0.202059	0.011034	0.683365	0.000407086	0.0113137	0.495429	-	↓	↑	-	Aging-specific	4.07368
BCL11A	0.0953709	0.734719	-0.0739303	0.710654	-0.434423	0.000229568	-0.165503	0.194027	-	-	↓	-	Aging-specific	4.07351
ADAMTS8	NA	NA	NA	NA	-0.5581	0.000306081	-0.0823663	0.13054	-	-	↓	-	Aging-specific	4.07226
YJEFN3	0.0421801	0.860871	-0.0250148	0.874464	-0.571411	0.000317116	-0.242728	0.0575937	-	-	↓	-	Aging-specific	4.07019
CXCL16	0.413823	0.0370841	-0.559251	0.000521373	0.68008	0.000408227	0.126568	0.48582	↑	↓	↑	-	Aging-specific	4.06918
MAFF	-0.0985989	0.714892	-0.157763	0.346723	1.14277	0.00119322	-0.219811	0.36054	-	-	↑	-	Aging-specific	4.06604
RHOQ	-0.337444	0.00591126	-0.463815	0.000201117	0.558089	0.000314412	0.080922	0.578305	↓	↓	↑	-	Aging-specific	4.06059
CHI3L1	-1.94036	0.0190129	-1.18353	0.0432159	1.51951	0.00292825	-0.464656	0.343499	↓	↓	↑	-	Aging-specific	4.0529
KIF21B	-0.259157	0.538377	0.467952	0.0916402	-0.640954	0.000390157	-0.200055	0.086734	-	-	↓	-	Aging-specific	4.04971
ZNRF1	0.0879081	0.403759	0.101271	0.130388	-0.531354	0.000304608	-0.0671971	0.105922	-	-	↓	-	Aging-specific	4.04761
LRRC32	-0.378704	0.435566	-0.788928	0.00681154	1.0227	0.000949616	-0.123039	0.641512	-	↓	↑	-	Aging-specific	4.04516
KIF3B	-0.0231381	0.783125	-0.0432325	0.318462	-0.305421	0.000191588	-0.053629	0.398211	-	-	↓	-	Aging-specific	4.02305
HDAC9	-0.306896	0.262878	-0.563572	0.00373505	-0.603391	0.000382791	0.0129881	0.16623	-	↓	↓	-	Aging-specific	4.02043
GRP	-0.978795	0.31169	NA	NA	-1.35068	0.0021396	-0.00105365	0.0575937	-	-	↓	-	Aging-specific	4.02035
NUP160	0.0616676	0.549907	-0.00296699	0.968625	0.168844	0.000142224	0.0420809	0.462093	-	-	↑	-	Aging-specific	4.01587
PLSCR4	-0.538263	0.00992679	-1.22959	2.48367e-07	1.04261	0.00106427	0.347397	0.0638252	↓	↓	↑	-	Aging-specific	4.01555
PON2	-0.0424406	0.808173	-0.0977713	0.308088	0.624019	0.00040921	0.104094	0.157578	-	-	↑	-	Aging-specific	4.01207
ARPP21	NA	NA	NA	NA	-0.494129	0.000304608	-0.0855808	0.23357	-	-	↓	-	Aging-specific	4.01039
CDH8	0.721733	0.379763	-0.979165	0.0607574	-0.577362	0.000369561	-0.274228	0.0740864	-	-	↓	-	Aging-specific	4.00968
SLC44A5	NA	NA	NA	NA	-0.472566	0.000291219	-0.024227	0.174957	-	-	↓	-	Aging-specific	4.00835
LY86	NA	NA	NA	NA	0.930178	0.000837748	0.0545045	0.479844	-	-	↑	-	Aging-specific	4.00706
IL13RA1	-0.207056	0.0160848	-0.097246	0.169264	1.18101	0.00149389	0.103624	0.579023	↓	-	↑	-	Aging-specific	4.00669
CACNB3	0.0466942	0.71548	0.159371	0.032704	-0.644211	0.000434722	-0.103441	0.446488	-	↑	↓	-	Aging-specific	4.006
CAPG	-0.111862	0.732682	-0.0204447	0.926001	0.895359	0.00077717	-0.0831978	0.580762	-	-	↑	-	Aging-specific	4.00484
DRAM1	-0.34645	0.0772263	-0.789138	4.56177e-05	0.487747	0.000304608	0.0998655	0.388639	-	↓	↑	-	Aging-specific	4.00401
PDK4	-1.77244	0.000256992	-0.00516692	0.989761	1.33382	0.00213817	-0.0810372	0.693571	↓	-	↑	-	Aging-specific	4.00378
MGAT4B	0.0280827	0.873297	-0.0267262	0.813745	-0.364055	0.000229568	-0.0210213	0.459946	-	-	↓	-	Aging-specific	4.00314
CD109	-0.426723	0.000923243	-0.226222	0.0591679	0.597966	0.000393706	0.0786136	0.0575937	↓	-	↑	-	Aging-specific	4.00279
HOMER1	-0.0763	0.678327	-0.0960247	0.445547	-0.7814	0.000608738	-0.222918	0.135277	-	-	↓	-	Aging-specific	3.99697
PITPNM3	-1.61627	0.000335503	-0.255994	0.458022	-0.3562	0.000229568	-0.126305	0.416226	↓	-	↓	-	Aging-specific	3.99529
GPNMB	-0.706295	0.00686994	-0.43728	0.020538	1.01326	0.0010474	-0.175383	0.471032	↓	↓	↑	-	Aging-specific	3.99314
IFITM1	0.121311	0.590508	-0.265931	0.173921	1.0877	0.00125265	-0.0445854	0.60949	-	-	↑	-	Aging-specific	3.98987
MCHR2	NA	NA	NA	NA	-1.00792	0.0010542	-0.0551646	0.692025	-	-	↓	-	Aging-specific	3.985
DLK2	0.236354	0.387623	0.150117	0.387434	-0.572101	0.000390448	-0.200393	0.0769549	-	-	↓	-	Aging-specific	3.98054
CLEC7A	NA	NA	NA	NA	0.369394	0.000251716	0.189286	0.134917	-	-	↑	-	Aging-specific	3.96848
PHYHD1	-0.457423	0.0542363	-0.107361	0.582038	1.06299	0.00125265	0.387916	0.21708	-	-	↑	-	Aging-specific	3.96516
RIMS1	1.0138	0.0820665	-0.283212	0.549394	-0.531788	0.000369561	-0.253962	0.240602	-	-	↓	-	Aging-specific	3.9641
RTN4RL2	NA	NA	NA	NA	-1.11721	0.00143163	-0.427189	0.154259	-	-	↓	-	Aging-specific	3.96137
CAPN2	0.0409989	0.73429	0.0625276	0.419049	0.494097	0.000340984	0.227752	0.0575937	-	-	↑	-	Aging-specific	3.96136
CLU	0.729712	0.132938	0.0951829	0.793933	0.446168	0.000306081	0.094462	0.25751	-	-	↑	-	Aging-specific	3.96033
TPP1	-0.326395	0.00927246	-0.253094	0.0120786	0.439697	0.000304608	-0.103674	0.492724	↓	↓	↑	-	Aging-specific	3.95596
TNFRSF1A	0.087476	0.310313	0.00794839	0.91892	0.903479	0.00088728	-0.0325813	0.717791	-	-	↑	-	Aging-specific	3.95542
GUCA1A	-0.212991	0.758146	NA	NA	-0.519174	0.000371571	-0.0676228	0.194027	-	-	↓	-	Aging-specific	3.94913
FXYD5	-0.230222	0.128439	0.276701	0.0228887	0.543723	0.000393706	0.0286952	0.772661	-	↑	↑	-	Aging-specific	3.94855
PLCD1	0.153815	0.375109	-0.203198	0.102796	0.445821	0.000314412	0.0403854	0.247154	-	-	↑	-	Aging-specific	3.94832
FCGBP	NA	NA	NA	NA	1.51061	0.00365261	-0.318842	0.457521	-	-	↑	-	Aging-specific	3.948
PLPPR4	0.132122	0.832022	-0.424387	0.219398	-0.493896	0.000356197	-0.190219	0.208228	-	-	↓	-	Aging-specific	3.94221
NEURL1B	0.101315	0.7767	0.530631	0.0829759	-0.460679	0.000334803	0.081542	0.651542	-	-	↓	-	Aging-specific	3.93589
PDE2A	NA	NA	NA	NA	-0.510248	0.000377978	-0.238001	0.0935465	-	-	↓	-	Aging-specific	3.93278
SLITRK1	NA	NA	NA	NA	-0.500104	0.000369561	-0.070383	0.491164	-	-	↓	-	Aging-specific	3.93242
CCNG1	-0.364479	0.0302352	-0.559707	0.000155924	0.41188	0.000304608	0.0342386	0.726388	↓	↓	↑	-	Aging-specific	3.92814
CHST6	0.800378	0.0891883	0.618504	0.0708385	0.686223	0.000578688	0.0361094	0.525239	-	-	↑	-	Aging-specific	3.92378
HLA-DRB5	NA	NA	NA	NA	0.942496	0.0010474	0.0751059	0.676957	-	-	↑	-	Aging-specific	3.92238
KHNYN	0.0399766	0.542318	-0.045499	0.295657	0.673482	0.000565673	0.075779	0.477531	-	-	↑	-	Aging-specific	3.92092
SPP1	0.411477	0.397802	-0.226271	0.56521	1.02532	0.00130669	0.0387877	0.376139	-	-	↑	-	Aging-specific	3.90915
CYP46A1	NA	NA	NA	NA	-0.60712	0.000506498	-0.103905	0.635431	-	-	↓	-	Aging-specific	3.90254
PCDHA5	NA	NA	NA	NA	-0.382908	0.000306081	0.024794	0.804325	-	-	↓	-	Aging-specific	3.89707
STUM	NA	NA	NA	NA	-0.444402	0.00035433	-0.122916	0.0848292	-	-	↓	-	Aging-specific	3.89499
TMEM196	NA	NA	NA	NA	-0.553469	0.000459168	0.0113214	0.489316	-	-	↓	-	Aging-specific	3.8915
TNFAIP1	0.125247	0.120305	-0.0341823	0.61242	-0.252181	0.000229568	-0.00666118	0.375547	-	-	↓	-	Aging-specific	3.89127
SMAD5	-0.23218	0.0124246	-0.226261	0.0143105	0.387224	0.000314412	0.167571	0.0575937	↓	↓	↑	-	Aging-specific	3.88972
TMEM38A	NA	NA	NA	NA	-0.817725	0.000847999	-0.176977	0.231595	-	-	↓	-	Aging-specific	3.88933
UHRF1	0.155871	0.481261	0.6595	0.00620661	1.08036	0.00155895	-0.280746	0.372288	-	↑	↑	-	Aging-specific	3.88753
PLPPR5	NA	NA	NA	NA	-0.677567	0.00062463	-0.349136	0.0575937	-	-	↓	-	Aging-specific	3.88194
LINC01106	0.0319586	0.944558	NA	NA	-0.659965	0.000605533	-0.165147	0.105875	-	-	↓	-	Aging-specific	3.87783
CAMK2N1	-0.0623868	0.897531	-0.765783	0.000303944	-0.453536	0.000379964	-0.0730565	0.165609	-	↓	↓	-	Aging-specific	3.87379
CD74	-0.623908	0.0258364	-0.117137	0.665554	0.892641	0.0010474	0.0904089	0.595268	↓	-	↑	-	Aging-specific	3.87253
TMEM158	-0.755109	0.0306335	0.348022	0.2821	-0.666077	0.00062463	-0.207404	0.135606	↓	-	↓	-	Aging-specific	3.87045
CTXN1	0.259233	0.42265	0.081445	0.782112	-0.718173	0.000705689	-0.211623	0.649574	-	-	↓	-	Aging-specific	3.86956
MT1G	0.929123	0.00423675	0.168469	0.575583	0.707399	0.000691441	0.0909928	0.575016	↑	-	↑	-	Aging-specific	3.86764
SLC44A3	-0.0069324	0.983609	-0.567313	0.00083808	0.990249	0.0013271	-0.30925	0.304486	-	↓	↑	-	Aging-specific	3.86735
CFHR1	NA	NA	-0.911032	0.00595676	0.936386	0.00118596	-0.0966568	0.504838	-	↓	↑	-	Aging-specific	3.86231
GNA13	-0.223736	0.0319987	-0.0829551	0.325238	0.6227	0.000580872	0.183336	0.0575937	↓	-	↑	-	Aging-specific	3.85862
SLIT1	NA	NA	NA	NA	-0.653859	0.000626268	-0.283074	0.0575937	-	-	↓	-	Aging-specific	3.8571
C11ORF87	-0.318314	0.654759	-0.859364	0.0180257	-1.00108	0.0013948	-0.285643	0.178319	-	↓	↓	-	Aging-specific	3.85656
FCGR2A	NA	NA	NA	NA	0.443918	0.000393706	0.0378283	0.4386	-	-	↑	-	Aging-specific	3.84875
LINC00844	NA	NA	NA	NA	1.08526	0.00173027	-0.0167252	0.771399	-	-	↑	-	Aging-specific	3.84715
RND1	NA	NA	NA	NA	-0.654762	0.00064233	-0.0255749	0.48582	-	-	↓	-	Aging-specific	3.847
SST	NA	NA	NA	NA	-1.60654	0.00576183	-0.387533	0.060131	-	-	↓	-	Aging-specific	3.84598
BMS1P20	0.142294	0.0957393	0.0423099	0.479678	-0.413261	0.000369561	-0.130579	0.344204	-	-	↓	-	Aging-specific	3.84558
DDAH2	0.235973	0.033205	0.119629	0.312116	0.483304	0.000434722	0.0546194	0.439481	↑	-	↑	-	Aging-specific	3.84509
RASGRF2	NA	NA	NA	NA	-0.737635	0.000781597	-0.141199	0.0563672	-	-	↓	-	Aging-specific	3.84465
SLC25A1	0.125345	0.281483	0.125921	0.263655	0.330423	0.000306081	-0.0768418	0.337601	-	-	↑	-	Aging-specific	3.84459
ELOVL7	NA	NA	NA	NA	0.977526	0.00136716	-0.101372	0.692197	-	-	↑	-	Aging-specific	3.84171
SHISA9	NA	NA	NA	NA	-0.426936	0.000396022	-0.0768577	0.401141	-	-	↓	-	Aging-specific	3.82922
LOC100287387	-0.200262	0.508273	-0.42793	0.0174487	-0.721238	0.000781597	-0.0446735	0.0888782	-	↓	↓	-	Aging-specific	3.82825
HTR7P1	-0.286645	0.115646	0.123148	0.308485	-0.285718	0.000291219	0.0471202	0.0585904	-	-	↓	-	Aging-specific	3.8215
MAGI1	0.258271	0.126681	-0.420826	0.000122162	-0.282106	0.000291219	0.0450851	0.671593	-	↓	↓	-	Aging-specific	3.81789
CAMKK2	0.0258145	0.786814	-0.099291	0.0582116	-0.73677	0.000836275	-0.129979	0.434159	-	-	↓	-	Aging-specific	3.81442
PPP1R13L	-0.023163	0.942483	0.261067	0.156009	0.855201	0.00111431	0.164607	0.309233	-	-	↑	-	Aging-specific	3.80819
ACTR3B	0.285584	0.247202	-0.0303748	0.854386	-0.866304	0.00114977	-0.286492	0.0584349	-	-	↓	-	Aging-specific	3.80569
TMEM121B	NA	NA	NA	NA	-0.702939	0.000805208	-0.237105	0.114842	-	-	↓	-	Aging-specific	3.79703
KLHL14	NA	NA	NA	NA	-0.370207	0.000377717	0.0689612	0.0575937	-	-	↓	-	Aging-specific	3.79304
DYRK2	-0.167952	0.0943689	-0.148872	0.0422292	-0.359922	0.000369561	-0.0100308	0.742266	-	↓	↓	-	Aging-specific	3.79224
PENK	1.44592	0.026118	0.155738	0.773221	-0.781803	0.000980191	-0.0208644	0.0802836	↑	-	↓	-	Aging-specific	3.79049
ITPRID2	-0.0680051	0.710287	-0.0640346	0.604164	0.38839	0.000397823	0.115112	0.0580612	-	-	↑	-	Aging-specific	3.7887
SLC8A2	NA	NA	NA	NA	-0.637803	0.00070774	-0.168399	0.355032	-	-	↓	-	Aging-specific	3.78793
TMEM39A	0.0716849	0.412461	-0.140093	0.0806077	0.283603	0.000314412	0.0546382	0.100248	-	-	↑	-	Aging-specific	3.7861
NRGN	0.230793	0.548724	0.797488	0.0107287	-0.631689	0.000702116	-0.249007	0.0644635	-	↑	↓	-	Aging-specific	3.78528
RASL10A	NA	NA	NA	NA	-0.486194	0.000504454	-0.049249	0.654414	-	-	↓	-	Aging-specific	3.78337
TGFB1	0.0343892	0.877904	0.425624	0.0106592	0.62966	0.000705689	-0.0381562	0.323946	-	↑	↑	-	Aging-specific	3.78105
CYBRD1	-0.17477	0.371959	-0.714007	2.11868e-05	0.854218	0.00118625	0.0535715	0.0772953	-	↓	↑	-	Aging-specific	3.78004
EGR3	-0.66021	0.112831	-0.182586	0.55525	-0.865426	0.00122651	-0.273795	0.153398	-	-	↓	-	Aging-specific	3.77675
CD302	-0.461713	0.0188701	-0.689032	0.000235224	0.794303	0.0010465	0.146865	0.445885	↓	↓	↑	-	Aging-specific	3.77457
MT1HL1	NA	NA	NA	NA	0.780903	0.00101517	-0.0822264	0.500539	-	-	↑	-	Aging-specific	3.77436
CALCOCO2	-0.0273167	0.759376	-0.226284	0.000817104	0.433099	0.000459015	0.0520056	0.370346	-	↓	↑	-	Aging-specific	3.77127
SMIM10L1	0.0091445	0.922654	-0.0267412	0.579073	-0.266357	0.000314412	-0.0651254	0.354761	-	-	↓	-	Aging-specific	3.76886
TRMT9B	-0.250011	0.420877	0.733786	0.000166017	-0.157497	0.000245636	-0.0376698	0.438799	-	↑	↓	-	Aging-specific	3.7672
HLA-DRB1	NA	NA	NA	NA	0.68476	0.000837748	0.149836	0.536917	-	-	↑	-	Aging-specific	3.76165
NXT2	-0.374001	0.00871164	-0.190649	0.119103	0.476543	0.000520807	0.180312	0.0575937	↓	-	↑	-	Aging-specific	3.75987
TMEM8B	0.030208	0.899024	-0.210485	0.0637086	-0.397588	0.000434722	-0.0551412	0.728142	-	-	↓	-	Aging-specific	3.75938
SVOP	NA	NA	NA	NA	-0.787637	0.00108942	-0.488553	0.0575937	-	-	↓	-	Aging-specific	3.75044
GALNT15	-0.515663	0.152807	0.0233935	0.941327	1.00494	0.00180387	0.194093	0.302976	-	-	↑	-	Aging-specific	3.74873
ARL16	0.334681	0.000406469	0.0824536	0.387434	-0.357943	0.000407086	-0.0498325	0.367579	↑	-	↓	-	Aging-specific	3.74826
PXN	-0.188762	0.0860175	0.21693	0.0640565	0.782848	0.00108942	0.06043	0.549268	-	-	↑	-	Aging-specific	3.74565
LINC01102	NA	NA	NA	NA	-0.766243	0.0010542	0.164517	0.871201	-	-	↓	-	Aging-specific	3.74332
NLGN4X	0.497206	0.440002	-0.559157	0.12628	-0.464311	0.000530463	-0.106595	0.212879	-	-	↓	-	Aging-specific	3.73966
BNIP2	-0.1633	0.0386464	-0.225137	0.00248375	0.377803	0.000435552	0.0469127	0.503407	↓	↓	↑	-	Aging-specific	3.73876
TGFB2	-0.527337	0.381025	-0.191937	0.68386	0.644533	0.000805208	0.0632612	0.135286	-	-	↑	-	Aging-specific	3.73862
EVA1C	0.626875	0.0640722	-0.240369	0.203754	0.631242	0.000781597	-0.111228	0.108381	-	-	↑	-	Aging-specific	3.73826
MMD	-0.395247	0.0622743	0.102076	0.516446	-0.358792	0.000421871	-0.0999258	0.218575	-	-	↓	-	Aging-specific	3.73361
LRRTM1	NA	NA	NA	NA	-0.58813	0.000715549	-0.348159	0.0575937	-	-	↓	-	Aging-specific	3.73349
TRIM46	0.305198	0.0781078	0.262397	0.0702016	-0.529902	0.000627812	-0.0911413	0.100519	-	-	↓	-	Aging-specific	3.73207
CASC3	-0.067985	0.268515	-0.00737051	0.881378	0.370566	0.000435552	0.174393	0.0978369	-	-	↑	-	Aging-specific	3.73153
DTX3L	0.0320268	0.879051	-0.450181	0.00622413	0.839095	0.00128976	0.0337516	0.659381	-	↓	↑	-	Aging-specific	3.72859
ERBIN	-0.245498	0.0637755	-0.123164	0.215767	0.730836	0.00101535	0.0794264	0.600205	-	-	↑	-	Aging-specific	3.72422
HAPLN1	0.49443	0.605217	-0.231147	0.740975	-0.616169	0.000781597	-0.0809332	0.445779	-	-	↓	-	Aging-specific	3.72319
GRM2	NA	NA	NA	NA	-0.615897	0.000781597	-0.280557	0.0868749	-	-	↓	-	Aging-specific	3.72291
TRPC3	0.241822	0.67091	-0.25529	0.488688	-0.521739	0.000632098	0.170625	0.0575937	-	-	↓	-	Aging-specific	3.72095
NDN	-0.0277005	0.9378	-0.223601	0.0957206	-0.484171	0.000580872	-0.150933	0.0565903	-	-	↓	-	Aging-specific	3.72009
VCAN	0.218312	0.324672	-0.279474	0.0320728	0.783819	0.00115954	0.219138	0.0606947	-	↓	↑	-	Aging-specific	3.71953
MAST3	0.0589607	0.769984	-0.151064	0.176814	-0.461536	0.000555393	-0.21711	0.0993125	-	-	↓	-	Aging-specific	3.71694
LOC389906	-0.111932	0.557554	0.262404	0.0306583	-0.540257	0.000677007	-0.170119	0.089624	-	↑	↓	-	Aging-specific	3.70966
NMU	NA	NA	NA	NA	-0.867429	0.00144019	-0.0644068	0.442307	-	-	↓	-	Aging-specific	3.70901
SPEF1	NA	NA	NA	NA	-0.522052	0.000650712	0.0261714	0.496102	-	-	↓	-	Aging-specific	3.70866
ZNF217	-0.221416	0.0241545	-0.255722	0.0144639	0.805942	0.0012529	0.138181	0.263078	↓	↓	↑	-	Aging-specific	3.70802
CLVS1	-0.544114	0.01787	-0.654231	0.00223099	-0.805812	0.00125265	-0.215312	0.393721	↓	↓	↓	-	Aging-specific	3.70798
SMAD9	-0.405561	0.052004	0.0698584	0.656601	0.508449	0.000632098	0.20839	0.0666834	-	-	↑	-	Aging-specific	3.70766
HK2	-0.448135	0.0421271	-0.14104	0.412739	0.791988	0.00121495	-0.190386	0.0858771	↓	-	↑	-	Aging-specific	3.70743
UNC13A	NA	NA	NA	NA	-0.472359	0.000583553	-0.224811	0.109472	-	-	↓	-	Aging-specific	3.70628
PRKCB	NA	NA	NA	NA	-0.937601	0.00171862	-0.0826507	0.52975	-	-	↓	-	Aging-specific	3.70242
DBI	0.151029	0.0808474	0.178484	0.0120786	0.516733	0.000654373	-0.00857972	0.151478	-	↑	↑	-	Aging-specific	3.70091
PLAAT1	NA	NA	NA	NA	-0.52217	0.000667228	-0.157216	0.0575937	-	-	↓	-	Aging-specific	3.6979
ITGB2	1.03579	0.01787	-1.4614	3.58629e-05	0.816701	0.0013271	0.0529781	0.399883	↑	↓	↑	-	Aging-specific	3.6938
ANO3	-0.532718	0.440086	0.535185	0.228385	-0.467097	0.000593824	-0.343477	0.0834125	-	-	↓	-	Aging-specific	3.69344
KCNN3	NA	NA	NA	NA	0.893845	0.00159535	0.0692848	0.409626	-	-	↑	-	Aging-specific	3.69099
RFX4	NA	NA	NA	NA	0.773824	0.00121192	0.170642	0.166334	-	-	↑	-	Aging-specific	3.69035
ARPP19	-0.180491	0.0472244	-0.114321	0.119107	-0.519426	0.00067525	-0.0942226	0.459514	↓	-	↓	-	Aging-specific	3.68996
CRMP1	-0.0357883	0.821797	-0.162438	0.0960387	-0.485522	0.00062463	-0.173783	0.145957	-	-	↓	-	Aging-specific	3.6899
IL17RB	-0.468087	0.0462166	-1.01409	6.28382e-05	0.946003	0.00180666	0.18436	0.124316	↓	↓	↑	-	Aging-specific	3.68913
LAPTM4A	-0.131693	0.158778	-0.275145	0.000792908	0.350235	0.000459015	-0.00746376	0.64234	-	↓	↑	-	Aging-specific	3.68841
SLC16A1	-0.214692	0.0537278	0.0621134	0.492972	0.870789	0.00152369	-0.281754	0.609331	-	-	↑	-	Aging-specific	3.68789
CHML	-0.193583	0.273823	-0.0106503	0.9463	-0.341153	0.000459015	0.0276361	0.0608071	-	-	↓	-	Aging-specific	3.67933
PLP2	-0.101266	0.53022	0.326044	0.0105485	0.935223	0.00180666	-0.235314	0.645658	-	↑	↑	-	Aging-specific	3.67835
PIK3AP1	NA	NA	NA	NA	0.601422	0.000837748	0.0575566	0.728391	-	-	↑	-	Aging-specific	3.67831
HSD11B1L	-0.12018	0.492641	-0.0451629	0.697296	-0.440888	0.000581255	-0.171779	0.260737	-	-	↓	-	Aging-specific	3.67652
RPRM	NA	NA	NA	NA	-0.791789	0.00130669	0.147063	0.205593	-	-	↓	-	Aging-specific	3.67562
PTTG1IP	0.109257	0.328195	-0.205844	0.0223948	0.743243	0.00117029	0.0941771	0.401889	-	↓	↑	-	Aging-specific	3.67495
FERMT2	0.102883	0.549548	-0.170026	0.154924	0.566597	0.000781597	0.0252197	0.159739	-	-	↑	-	Aging-specific	3.67361
ITPKA	-0.0919443	0.79173	0.573055	0.0123982	-0.953197	0.00191787	-0.1315	0.221539	-	↑	↓	-	Aging-specific	3.67038
SLC1A6	NA	NA	NA	NA	-0.919882	0.00178536	-0.118042	0.0809719	-	-	↓	-	Aging-specific	3.66816
NPTX2	-0.710093	0.209521	0.750358	0.07071	-1.1091	0.00276171	-0.44692	0.179163	-	-	↓	-	Aging-specific	3.66792
PDLIM5	0.498618	0.0408702	-0.186652	0.397246	0.316504	0.000448383	0.0616483	0.0723098	↑	-	↑	-	Aging-specific	3.66486
SLC30A3	NA	NA	NA	NA	-0.979404	0.00206842	-0.535491	0.0575937	-	-	↓	-	Aging-specific	3.66377
EFHD1	0.454844	0.607962	0.185125	0.785736	0.760916	0.00125265	0.213844	0.351908	-	-	↑	-	Aging-specific	3.66308
RAB15	0.685908	0.000951105	0.197461	0.205346	-0.627869	0.00092255	-0.313371	0.0812411	↑	-	↓	-	Aging-specific	3.66288
SSPN	-0.0168887	0.947673	-0.671617	0.000200913	0.565112	0.000805208	0.195761	0.0584349	-	↓	↑	-	Aging-specific	3.6592
ECHDC2	0.371136	0.0466647	-0.316387	0.034578	0.5519	0.000781597	0.112208	0.0685691	↑	↓	↑	-	Aging-specific	3.65892
ASAP1	-0.292498	0.0119322	-0.116571	0.131855	-0.330273	0.000469461	0.0610276	0.134208	↓	-	↓	-	Aging-specific	3.65867
CNTNAP5	NA	NA	NA	NA	-0.644663	0.000980191	-0.0943916	0.503522	-	-	↓	-	Aging-specific	3.65335
FGF2	-0.36141	0.0909197	-0.114599	0.51874	0.935584	0.00191787	0.0328311	0.118164	-	-	↑	-	Aging-specific	3.65277
PLIN3	0.119003	0.170958	0.307244	0.00246418	0.619944	0.000927419	0.0507405	0.596965	-	↑	↑	-	Aging-specific	3.65267
NAV3	0.0160889	0.948772	-0.330356	0.0346622	-0.459808	0.00064233	0.0435609	0.26456	-	↓	↓	-	Aging-specific	3.65205
SORBS3	0.145516	0.209918	0.211475	0.0470799	0.433162	0.000608738	0.0328912	0.0766046	-	↑	↑	-	Aging-specific	3.64873
CXADR	-0.00446926	0.98313	-0.0729373	0.558404	-0.601335	0.000902423	0.151196	0.365825	-	-	↓	-	Aging-specific	3.64593
MEX3B	-0.236264	0.492223	0.385967	0.0839169	-0.530162	0.00076725	0.00487405	0.462141	-	-	↓	-	Aging-specific	3.64523
SERINC3	-0.174995	0.0208366	-0.240541	0.000269379	-0.376511	0.00053866	0.00287688	0.853847	↓	↓	↓	-	Aging-specific	3.6452
CDK16	-0.123682	0.0932594	0.215527	0.00218256	-0.440446	0.00062463	-0.169622	0.116721	-	↑	↓	-	Aging-specific	3.64482
PTPRR	0.271634	0.502824	-0.377743	0.144538	-0.693686	0.0011233	-0.350765	0.0575937	-	-	↓	-	Aging-specific	3.64319
BRINP3	NA	NA	NA	NA	-0.437706	0.00062463	0.0183598	0.847436	-	-	↓	-	Aging-specific	3.64208
CLEC4G	NA	NA	NA	NA	-0.690221	0.00112433	-0.256392	0.367735	-	-	↓	-	Aging-specific	3.63933
BCHE	NA	NA	NA	NA	-0.561575	0.000837748	0.0941373	0.74873	-	-	↓	-	Aging-specific	3.63846
GRAMD2B	0.433325	0.169435	-0.448677	0.082598	0.796854	0.00146737	0.308972	0.0575937	-	-	↑	-	Aging-specific	3.63032
OSMR	-0.0151143	0.953018	-0.249496	0.118407	1.18064	0.00355741	-0.174323	0.712165	-	-	↑	-	Aging-specific	3.6295
CCDC177	NA	NA	NA	NA	-0.498337	0.000740889	-0.0845631	0.366594	-	-	↓	-	Aging-specific	3.62858
CBLN1	NA	NA	NA	NA	-0.497415	0.000743202	-0.222109	0.449318	-	-	↓	-	Aging-specific	3.62631
NEBL	NA	NA	NA	NA	0.375802	0.000565673	0.1408	0.0575937	-	-	↑	-	Aging-specific	3.62324
TSPAN17	0.112528	0.183851	0.00755797	0.9335	-0.315452	0.000494905	-0.0152796	0.222181	-	-	↓	-	Aging-specific	3.62093
HLA-DPA1	-1.02837	0.0417397	-0.377183	0.289797	0.943804	0.00210455	0.205851	0.561004	↓	-	↑	-	Aging-specific	3.62064
EGR1	-0.961645	0.00522504	-0.159077	0.634825	-1.14115	0.00332873	-0.0609828	0.673403	↓	-	↓	-	Aging-specific	3.61888
MGST1	0.0996878	0.710427	-0.875602	1.06154e-05	0.935667	0.00207855	-0.0727316	0.689581	-	↓	↑	-	Aging-specific	3.61791
MSN	0.0489612	0.634219	0.0931143	0.354543	0.444005	0.00067525	0.0611589	0.118327	-	-	↑	-	Aging-specific	3.61454
DPP10-AS1	NA	NA	NA	NA	-0.651138	0.00108942	-0.205941	0.341158	-	-	↓	-	Aging-specific	3.61394
EXOC6	0.546318	0.0945789	-0.38797	0.0682338	-0.504903	0.000781762	-0.0108719	0.698014	-	-	↓	-	Aging-specific	3.61183
SPX	NA	NA	NA	NA	0.576341	0.000935811	0.104257	0.260482	-	-	↑	-	Aging-specific	3.60515
SLN	NA	NA	NA	NA	-1.55247	0.00895105	-0.213746	0.427404	-	-	↓	-	Aging-specific	3.60059
S100A11	0.0367801	0.748825	-0.00861208	0.909986	1.16991	0.00373297	-0.204881	0.341497	-	-	↑	-	Aging-specific	3.59786
PCLO	NA	NA	NA	NA	-0.326302	0.00053598	-0.227699	0.0575937	-	-	↓	-	Aging-specific	3.59715
RSPH9	0.121734	0.137673	0.0801184	0.129434	-0.60198	0.00101535	-0.0468128	0.560123	-	-	↓	-	Aging-specific	3.59537
HLA-DPB1	-0.096896	0.850857	0.157373	0.53243	0.518246	0.000837748	0.0667262	0.323752	-	-	↑	-	Aging-specific	3.59513
NPL	0.105095	0.74337	-0.201599	0.196291	0.845682	0.00178536	0.0803998	0.424642	-	-	↑	-	Aging-specific	3.59396
IL10RA	NA	NA	NA	NA	0.515406	0.000837748	0.246905	0.25284	-	-	↑	-	Aging-specific	3.59229
SYTL4	-0.00650847	0.974087	0.127232	0.291399	0.667974	0.00120022	0.121715	0.383459	-	-	↑	-	Aging-specific	3.58871
B3GNT2	0.203862	0.292126	-0.209158	0.109026	-0.403849	0.000654373	0.0523983	0.289666	-	-	↓	-	Aging-specific	3.58802
HRK	NA	NA	NA	NA	-0.410579	0.000667228	-0.0160204	0.5689	-	-	↓	-	Aging-specific	3.5863
AZGP1	NA	NA	NA	NA	1.0202	0.00272182	0.0342464	0.639967	-	-	↑	-	Aging-specific	3.58534
SNAI3-AS1	-0.0377171	0.859331	0.0326467	0.794322	-0.406767	0.000667228	-0.0926242	0.371812	-	-	↓	-	Aging-specific	3.58249
EZR	0.338643	0.128439	0.380789	0.0677732	0.617297	0.00108942	0.102139	0.164809	-	-	↑	-	Aging-specific	3.5801
RAB34	0.170164	0.00959274	0.0429996	0.32673	0.655248	0.0011889	-0.052316	0.415409	↑	-	↑	-	Aging-specific	3.5801
KCNJ9	NA	NA	NA	NA	-0.709792	0.00136716	-0.149921	0.0575937	-	-	↓	-	Aging-specific	3.57397
CNOT9	0.00662304	0.953018	0.139439	0.0163013	-0.223509	0.000446264	-0.0197453	0.385727	-	↑	↓	-	Aging-specific	3.57392
TPBGL	NA	NA	NA	NA	-0.680858	0.00129035	-0.158507	0.228764	-	-	↓	-	Aging-specific	3.57015
SLC10A4	NA	NA	NA	NA	-0.750893	0.00151752	-0.0259433	0.592144	-	-	↓	-	Aging-specific	3.56976
SATB2-AS1	NA	NA	NA	NA	-0.537181	0.000928378	0.104429	0.0563672	-	-	↓	-	Aging-specific	3.56946
ZCCHC17	0.23368	2.4718e-05	0.0330912	0.448271	-0.3522	0.000608738	-0.157193	0.341571	↑	-	↓	-	Aging-specific	3.56777
OSBPL11	-0.0271558	0.759503	-0.0217583	0.694078	0.645303	0.00120022	0.158106	0.0798046	-	-	↑	-	Aging-specific	3.56604
PPP2R2C	-0.407811	0.54545	-0.198783	0.685588	-0.389683	0.000667228	-0.0411107	0.59262	-	-	↓	-	Aging-specific	3.56541
SIAH3	NA	NA	NA	NA	-0.803334	0.00173027	0.0653288	0.793902	-	-	↓	-	Aging-specific	3.56522
LINC00836	NA	NA	NA	NA	0.170876	0.000408227	0.201424	0.0575937	-	-	↑	-	Aging-specific	3.55997
C3	-1.36416	0.0367289	-0.743103	0.177026	1.0933	0.00345842	0.0713886	0.540965	↓	-	↑	-	Aging-specific	3.55442
RHOBTB3	0.213622	0.308726	-0.215363	0.134913	0.665033	0.00129035	0.150827	0.0621324	-	-	↑	-	Aging-specific	3.55432
CDK5R1	-0.137034	0.503873	0.105945	0.558189	-0.884115	0.00213928	-0.189155	0.350622	-	-	↓	-	Aging-specific	3.55385
TMEM176B	NA	NA	NA	NA	0.530377	0.000949616	0.0739479	0.0575937	-	-	↑	-	Aging-specific	3.55283
COTL1	-0.0615623	0.687778	0.440907	0.00163394	0.360314	0.00064233	-0.0406546	0.706476	-	↑	↑	-	Aging-specific	3.55256
ADRA1D	0.575269	0.0981016	-0.398413	0.105272	-0.55443	0.00100642	-0.0615136	0.55615	-	-	↓	-	Aging-specific	3.55165
DHRS3	0.142239	0.726746	-0.266698	0.335048	0.714999	0.00146521	0.0283845	0.295086	-	-	↑	-	Aging-specific	3.5491
TATDN2	0.0332634	0.666035	0.010468	0.818903	-0.312639	0.000581255	-0.00551415	0.766826	-	-	↓	-	Aging-specific	3.54827
ACSL5	-0.847692	0.0021245	-0.695578	0.00143481	1.10222	0.00358339	-0.248262	0.482574	↓	↓	↑	-	Aging-specific	3.54793
PPP4R4	0.128923	0.884438	0.499003	0.218087	-0.828089	0.00191787	-0.0198532	0.906394	-	-	↓	-	Aging-specific	3.54527
RIMS4	NA	NA	NA	NA	-0.338356	0.00062463	-0.0507729	0.584797	-	-	↓	-	Aging-specific	3.54273
LAIR1	NA	NA	NA	NA	0.517231	0.000949616	0.0726708	0.541962	-	-	↑	-	Aging-specific	3.53968
EMX2	-0.332347	0.304013	-0.305892	0.0864055	0.903595	0.0023137	0.18933	0.145358	-	-	↑	-	Aging-specific	3.53929
TNS2	-0.0687644	0.759526	-0.0111547	0.933609	0.649282	0.00129035	0.0121761	0.403176	-	-	↑	-	Aging-specific	3.53857
CACNA1G	-1.49144	0.0182315	-0.289626	0.491731	-0.542523	0.00101517	-0.045869	0.664372	↓	-	↓	-	Aging-specific	3.53598
IL4R	-0.0372999	0.873297	0.020097	0.881387	1.01669	0.00302614	-0.0182139	0.816782	-	-	↑	-	Aging-specific	3.5358
ANGPT2	NA	NA	NA	NA	0.837091	0.00200842	0.027523	0.646842	-	-	↑	-	Aging-specific	3.53424
CELF5	NA	NA	NA	NA	-0.575967	0.00110458	-0.245812	0.373685	-	-	↓	-	Aging-specific	3.53277
SCN3B	NA	NA	NA	NA	-0.694524	0.00146639	-0.462907	0.0575937	-	-	↓	-	Aging-specific	3.52827
DPYSL4	0.0793468	0.86683	0.183627	0.548379	-0.290784	0.000580872	0.0142678	0.550233	-	-	↓	-	Aging-specific	3.5267
SMUG1	0.0999308	0.167625	0.0372992	0.498995	-0.288449	0.000578688	-0.00614265	0.861181	-	-	↓	-	Aging-specific	3.52601
COL26A1	NA	NA	NA	NA	-0.427674	0.000800299	-0.161285	0.424485	-	-	↓	-	Aging-specific	3.52442
BBS2	0.0967246	0.336015	-0.198508	0.00169783	0.468953	0.000882973	-0.0269522	0.563692	-	↓	↑	-	Aging-specific	3.52301
NDUFA6-DT	0.0241897	0.91592	0.0608427	0.639132	-0.344412	0.000662856	-0.0670686	0.675463	-	-	↓	-	Aging-specific	3.52299
FCGR1A	NA	NA	NA	NA	0.816442	0.00196825	-0.0910145	0.809489	-	-	↑	-	Aging-specific	3.52236
SRD5A1	0.108912	0.325525	0.0291848	0.732889	-0.724772	0.00159535	-0.379089	0.0575937	-	-	↓	-	Aging-specific	3.52192
LIMK2	0.302749	0.0303673	0.0204238	0.886141	0.751867	0.00169893	-0.0290283	0.602903	↑	-	↑	-	Aging-specific	3.52169
KATNAL1	-0.20245	0.0930557	0.0354158	0.734184	-0.273604	0.000565673	0.000526376	0.277503	-	-	↓	-	Aging-specific	3.52104
ANXA4	-0.0692072	0.391922	-0.309881	1.91053e-05	0.368042	0.000705689	-0.0523446	0.627227	-	↓	↑	-	Aging-specific	3.51943
HLA-DQA1	NA	NA	NA	NA	0.5394	0.0010474	0.143121	0.601009	-	-	↑	-	Aging-specific	3.51929
LRIG1	0.145399	0.69093	-0.209152	0.276064	0.412019	0.000781597	0.0906142	0.11402	-	-	↑	-	Aging-specific	3.51904
LRTM2	NA	NA	NA	NA	-0.737844	0.00166693	-0.327539	0.0575937	-	-	↓	-	Aging-specific	3.51593
TNS1	0.234498	0.145178	-0.014975	0.917688	0.517793	0.00100846	0.0648306	0.545518	-	-	↑	-	Aging-specific	3.51414
STAT3	0.103187	0.365727	-0.139081	0.0887437	0.465972	0.000896379	0.0182797	0.540411	-	-	↑	-	Aging-specific	3.51348
LAT2	0.317768	0.113052	0.139737	0.37551	0.435625	0.000837748	0.0752099	0.647219	-	-	↑	-	Aging-specific	3.51251
ASPH	-0.00305702	0.9841	-0.114456	0.20373	0.419587	0.000809176	0.0764028	0.0575937	-	-	↑	-	Aging-specific	3.51154
SHISAL1	-0.624807	0.173217	-0.100784	0.716389	-0.517506	0.00101535	-0.181571	0.610509	-	-	↓	-	Aging-specific	3.51089
SYK	NA	NA	NA	NA	0.470852	0.00091256	0.0118553	0.367659	-	-	↑	-	Aging-specific	3.51059
FJX1	-0.148649	0.314917	0.160846	0.31295	-0.525644	0.00104384	-0.104155	0.684574	-	-	↓	-	Aging-specific	3.50701
SLC39A12	NA	NA	NA	NA	0.967756	0.00290251	0.17666	0.363218	-	-	↑	-	Aging-specific	3.50498
CPNE3	-0.290174	0.0105309	-0.167032	0.0425076	0.408681	0.000805208	0.0446947	0.172909	↓	↓	↑	-	Aging-specific	3.50277
HIVEP2	-0.347605	0.000499265	-0.1703	0.0354166	-0.332415	0.000677007	-0.0407117	0.426765	↓	↓	↓	-	Aging-specific	3.50182
MSANTD1	0.0586606	0.5721	-0.146235	0.0356025	-0.39412	0.000781597	-0.163432	0.114616	-	↓	↓	-	Aging-specific	3.50114
POGLUT3	-0.000840422	0.994735	-0.0728549	0.33641	0.340795	0.000691441	0.128584	0.344295	-	-	↑	-	Aging-specific	3.50104
EMP1	-0.475886	0.00103539	-0.0730603	0.51952	0.549843	0.00111976	0.0775419	0.779007	↓	-	↑	-	Aging-specific	3.50072
BRK1	0.0122202	0.868987	-0.138939	0.000462776	-0.354507	0.000715549	-0.0284177	0.323412	-	↓	↓	-	Aging-specific	3.49987
RAB11FIP4	NA	NA	NA	NA	-0.19612	0.000497165	0.00166618	0.534204	-	-	↓	-	Aging-specific	3.49962
NPY5R	NA	NA	NA	NA	-0.927317	0.00268807	0.129422	0.631909	-	-	↓	-	Aging-specific	3.49788
MSI2	0.0977313	0.806107	-0.180055	0.363124	0.371778	0.000748509	0.110206	0.0575937	-	-	↑	-	Aging-specific	3.49758
ZC3HAV1	-0.113151	0.116105	-0.0371562	0.554798	0.500657	0.00101517	0.0229305	0.678398	-	-	↑	-	Aging-specific	3.49412
GUK1	0.146007	0.21944	0.157044	0.330403	-0.255651	0.000578688	0.00751922	0.344164	-	-	↓	-	Aging-specific	3.49321
HMBOX1	0.0201779	0.894412	-0.113428	0.131198	0.401083	0.000809176	0.140323	0.0636743	-	-	↑	-	Aging-specific	3.49304
GNAI3	-0.147917	0.0264561	0.0107023	0.854386	0.346288	0.000715549	0.0185987	0.552393	↓	-	↑	-	Aging-specific	3.49165
SGIP1	-0.0274372	0.955618	-0.675499	0.00463748	-0.459303	0.000928378	-0.171201	0.1265	-	↓	↓	-	Aging-specific	3.49158
MN1	0.25608	0.452505	-0.267372	0.168592	-0.667513	0.00151241	-0.0149201	0.40859	-	-	↓	-	Aging-specific	3.48784
ADGRB2	0.178819	0.391838	-0.0680951	0.667532	-0.524625	0.00108942	-0.291662	0.134779	-	-	↓	-	Aging-specific	3.48743
RAB13	0.00932402	0.951148	0.00359824	0.973622	0.736898	0.0017805	0.126002	0.0681934	-	-	↑	-	Aging-specific	3.48635
WIPI2	0.109317	0.109191	-0.118135	0.0181657	-0.157714	0.000473622	0.02045	0.366521	-	↓	↓	-	Aging-specific	3.48228
RHBDL3	NA	NA	NA	NA	0.388084	0.000805208	-0.128839	0.266256	-	-	↑	-	Aging-specific	3.48218
HLA-DRB4	NA	NA	NA	NA	0.710795	0.00169578	0.0533587	0.45537	-	-	↑	-	Aging-specific	3.48143
EEF2K	0.117642	0.209505	-0.00458677	0.957971	0.553215	0.00118625	-0.0205116	0.829665	-	-	↑	-	Aging-specific	3.47904
PTHLH	0.749939	0.150598	0.148488	0.695751	-0.241208	0.000578688	-0.146558	0.400422	-	-	↓	-	Aging-specific	3.47876
GALNT14	-1.08597	0.047817	0.283991	0.540844	-0.46929	0.000980191	0.0188199	0.811184	↓	-	↓	-	Aging-specific	3.47798
LINC01088	NA	NA	NA	NA	1.31254	0.00692555	0.184281	0.41	-	-	↑	-	Aging-specific	3.47209
TLR4	-1.14219	0.00864156	-0.96149	0.000181184	0.765888	0.00196767	0.0724306	0.389296	↓	↓	↑	-	Aging-specific	3.47194
CDH12	NA	NA	NA	NA	-0.701879	0.00169893	-0.220503	0.16174	-	-	↓	-	Aging-specific	3.4717
LOC100130331	NA	NA	NA	NA	-0.477367	0.00101517	0.0202745	0.0575937	-	-	↓	-	Aging-specific	3.47083
LTBP3	0.11856	0.596414	-0.0565193	0.724518	0.244793	0.000595305	0.0458324	0.177533	-	-	↑	-	Aging-specific	3.47005
VIM	-0.208315	0.0658357	0.0628148	0.586332	0.580139	0.00129386	0.00878132	0.267926	-	-	↑	-	Aging-specific	3.46825
DLG2	-0.502266	0.0547811	0.0463178	0.808046	-0.297439	0.000677007	-0.121888	0.0575937	-	-	↓	-	Aging-specific	3.46685
RAB36	0.0540374	0.823963	-0.103971	0.423941	-0.50302	0.00108942	-0.272029	0.158413	-	-	↓	-	Aging-specific	3.46583
TIMP3	-0.283169	0.307833	-0.0709012	0.722205	0.606242	0.00138398	5.08983e-05	0.444767	-	-	↑	-	Aging-specific	3.46511
CLIC1	0.0416121	0.637983	0.146326	0.0239198	1.06285	0.00396125	-0.094122	0.534496	-	↑	↑	-	Aging-specific	3.46502
LINC01664	NA	NA	NA	NA	-0.310346	0.000703892	0.0298144	0.420729	-	-	↓	-	Aging-specific	3.46284
EML3	0.100295	0.302847	0.0169853	0.843673	0.364507	0.000797583	0.00583659	0.230393	-	-	↑	-	Aging-specific	3.46273
GPRIN1	0.0452619	0.870137	0.423968	0.0324013	-0.499863	0.00108942	-0.243634	0.0760849	-	↑	↓	-	Aging-specific	3.46267
BDH2	-0.0172841	0.920462	-0.487481	1.4627e-05	0.572629	0.00129035	0.213713	0.0871984	-	↓	↑	-	Aging-specific	3.46192
ZIC2	NA	NA	NA	NA	0.794799	0.00215537	-0.0319868	0.370798	-	-	↑	-	Aging-specific	3.46128
TLR5	0.257359	0.568974	NA	NA	0.712171	0.00178254	0.15649	0.452336	-	-	↑	-	Aging-specific	3.46113
HMOX1	0.0105357	0.982239	-0.364182	0.11677	0.989679	0.00337948	-0.257884	0.274284	-	-	↑	-	Aging-specific	3.46083
HSPB1	0.230274	0.142085	0.154595	0.454042	0.942044	0.00304371	-0.0589076	0.68749	-	-	↑	-	Aging-specific	3.45864
OLFM1	-0.0610665	0.900147	-0.753999	0.000111128	-0.464773	0.00101517	-0.251939	0.175738	-	↓	↓	-	Aging-specific	3.45823
MYOT	NA	NA	NA	NA	1.05126	0.00392371	0.114427	0.638305	-	-	↑	-	Aging-specific	3.45757
GABBR2	0.373566	0.311991	-0.210137	0.393289	-0.762002	0.00201999	-0.37371	0.0575937	-	-	↓	-	Aging-specific	3.45665
BAIAP2-DT	0.107689	0.419286	-0.0284007	0.794657	-0.345212	0.000781597	0.0391851	0.350603	-	-	↓	-	Aging-specific	3.45223
PCDHGC5	-0.100203	0.41216	0.0346457	0.751335	-0.708507	0.00180666	-0.0157294	0.908425	-	-	↓	-	Aging-specific	3.45163
CACNG3	NA	NA	NA	NA	-0.563842	0.00129513	-0.466816	0.0967208	-	-	↓	-	Aging-specific	3.45153
NRXN3	NA	NA	NA	NA	-0.676997	0.00168693	-0.325279	0.0563672	-	-	↓	-	Aging-specific	3.4499
TMEM163	NA	NA	NA	NA	-0.279441	0.000677007	-0.248502	0.166489	-	-	↓	-	Aging-specific	3.44885
PCDH20	NA	NA	NA	NA	-0.484796	0.00108942	-0.42059	0.0951303	-	-	↓	-	Aging-specific	3.4476
LARGE1	0.327592	0.0339485	-0.145461	0.301706	-0.39328	0.000882973	-0.0872587	0.428749	↑	-	↓	-	Aging-specific	3.44733
IMPG1	NA	NA	NA	NA	-0.368205	0.000836275	0.148378	0.0575937	-	-	↓	-	Aging-specific	3.44586
PRSS12	0.056182	0.893766	-0.197682	0.413014	-0.397593	0.000896379	0.053183	0.335078	-	-	↓	-	Aging-specific	3.4451
PNRC1	-0.290701	0.123816	-0.405266	0.0120856	0.318509	0.000748847	0.0740946	0.254478	-	↓	↑	-	Aging-specific	3.44412
HBQ1	NA	NA	NA	NA	-0.742302	0.00198762	0.211215	0.0563672	-	-	↓	-	Aging-specific	3.44397
FAM234B	-0.0381285	0.833018	-0.302021	0.00652359	-0.158682	0.000519321	0.00519922	0.524053	-	↓	↓	-	Aging-specific	3.44325
PFKFB3	0.116325	0.646167	0.334344	0.0205552	0.363547	0.000837748	-0.00874823	0.558129	-	↑	↑	-	Aging-specific	3.44043
FBXW2	0.0338185	0.395404	-0.218694	3.29474e-06	-0.201652	0.000580872	-0.0169996	0.870746	-	↓	↓	-	Aging-specific	3.43757
EMP2	-0.156455	0.298364	0.0399734	0.741708	0.543683	0.00127708	0.0209541	0.147466	-	-	↑	-	Aging-specific	3.43747
PSMD7	0.16781	0.00238921	0.0957879	0.0126731	-0.359115	0.000836275	0.00537061	0.6037	↑	↑	↓	-	Aging-specific	3.43677
ALDH2	0.381248	0.0348831	0.191337	0.176826	0.409277	0.000941945	-0.0692548	0.662937	↑	-	↑	-	Aging-specific	3.43525
TASP1	0.193599	0.0308889	-0.229673	0.00452158	-0.623305	0.00154497	-0.0861886	0.633413	↑	↓	↓	-	Aging-specific	3.43438
PRKCD	-0.455003	0.000149515	0.0770226	0.466002	-0.470272	0.00108942	-0.145574	0.39513	↓	-	↓	-	Aging-specific	3.43308
RAP1GAP2	-0.493859	0.275162	0.163348	0.625876	-0.439061	0.00102161	-0.283691	0.0575937	-	-	↓	-	Aging-specific	3.42977
TBC1D22B	0.0291897	0.812842	-0.142972	0.043678	-0.322334	0.000781597	-0.0182892	0.57898	-	↓	↓	-	Aging-specific	3.42935
B4GALNT1	1.02206	0.00259996	0.270132	0.294065	-0.613534	0.0015313	-0.222441	0.0575937	↑	-	↓	-	Aging-specific	3.42847
RASSF5	-0.098591	0.699712	-0.320669	0.03093	-0.606793	0.00151752	-0.113834	0.237112	-	↓	↓	-	Aging-specific	3.42566
IRF2	0.00298573	0.98621	-0.266917	0.0149143	0.419999	0.000992088	-0.0323419	0.499471	-	↓	↑	-	Aging-specific	3.42345
CD163	NA	NA	NA	NA	1.28941	0.00738732	0.0899921	0.736039	-	-	↑	-	Aging-specific	3.42092
FGR	NA	NA	NA	NA	0.635796	0.00165629	-0.0134833	0.712383	-	-	↑	-	Aging-specific	3.41666
MXI1	-0.634261	0.000173034	-0.425692	0.00933765	0.421783	0.00101517	0.0773096	0.23694	↓	↓	↑	-	Aging-specific	3.41524
HTR2C	NA	NA	NA	NA	-0.869366	0.00284637	-0.1699	0.124552	-	-	↓	-	Aging-specific	3.41508
DCX	NA	NA	NA	NA	-0.592009	0.00151241	0.0285365	0.755765	-	-	↓	-	Aging-specific	3.41234
PTBP1	0.02351	0.827973	0.269978	0.0146397	0.305089	0.000781597	0.0791924	0.210967	-	↑	↑	-	Aging-specific	3.41211
DACT1	0.573041	0.0722127	0.0672134	0.831517	-0.776987	0.00231888	0.0534187	0.728907	-	-	↓	-	Aging-specific	3.41171
ARHGEF26	-0.138684	0.762712	0.0513639	0.859822	0.632781	0.00166596	0.105057	0.192237	-	-	↑	-	Aging-specific	3.41112
RNF150	0.133185	0.775931	-0.154932	0.608875	-0.316333	0.000805208	-0.071955	0.411383	-	-	↓	-	Aging-specific	3.41042
KIAA1549	0.212359	0.454728	-0.400651	0.010598	-0.426958	0.00104232	-0.0672395	0.448826	-	↓	↓	-	Aging-specific	3.40896
ST6GAL2	NA	NA	NA	NA	-0.795051	0.00243661	-0.140439	0.576531	-	-	↓	-	Aging-specific	3.40827
FXYD7	NA	NA	NA	NA	-0.54176	0.00136848	-0.374997	0.0575937	-	-	↓	-	Aging-specific	3.40552
BEST1	0.011098	0.952228	-0.486585	0.000258999	0.841589	0.00274066	0.166705	0.394357	-	↓	↑	-	Aging-specific	3.40373
SUCLG2	0.017402	0.870137	-0.0727467	0.286442	0.588613	0.00153135	-0.110156	0.474098	-	-	↑	-	Aging-specific	3.40354
SASH3	NA	NA	NA	NA	0.504432	0.0012751	-0.0202103	0.59128	-	-	↑	-	Aging-specific	3.39889
NOTCH2NLA	0.0926068	0.595171	-0.018877	0.873648	0.790652	0.00246676	0.180127	0.0783385	-	-	↑	-	Aging-specific	3.39852
RHBDD1	-0.232901	0.00164719	-0.144822	0.0176924	0.22801	0.000677007	0.0784032	0.0734977	↓	↓	↑	-	Aging-specific	3.39742
LANCL2	0.0413194	0.670312	-0.0316102	0.638404	-0.40931	0.00102877	-0.062298	0.643548	-	-	↓	-	Aging-specific	3.39699
PPP1R18	0.0423567	0.65716	0.113416	0.134676	0.519785	0.0013271	0.0466079	0.761823	-	-	↑	-	Aging-specific	3.39688
HSPBAP1	0.0858408	0.54545	-0.136366	0.121531	0.532547	0.00136716	-0.00492391	0.266076	-	-	↑	-	Aging-specific	3.39673
GNG3	-0.454698	0.013182	0.285346	0.0182104	-0.80351	0.00255211	-0.478911	0.0537402	↓	↑	↓	-	Aging-specific	3.39661
LHFPL2	0.232747	0.0797356	0.0198403	0.874748	0.65237	0.00180969	-0.00298001	0.946329	-	-	↑	-	Aging-specific	3.39477
MEF2D	0.0885035	0.470039	-0.0865917	0.294939	-0.285796	0.000781597	-0.107638	0.527975	-	-	↓	-	Aging-specific	3.39281
CCNY	-0.0152412	0.860871	-0.135951	0.00107911	-0.232432	0.000696094	-0.0594956	0.390886	-	↓	↓	-	Aging-specific	3.38976
CDK5R2	NA	NA	NA	NA	-0.670132	0.00191162	-0.272374	0.108455	-	-	↓	-	Aging-specific	3.38873
RGS17	-0.558563	0.125985	-0.21303	0.466002	-0.472014	0.00121153	-0.11054	0.323409	-	-	↓	-	Aging-specific	3.38868
BAG3	0.0138098	0.912644	0.111123	0.183444	1.03856	0.00446677	-0.00725706	0.788501	-	-	↑	-	Aging-specific	3.38857
DTNA	-1.43343	0.000314518	-0.0678168	0.846981	0.704936	0.00207855	0.0663492	0.0946295	↓	-	↑	-	Aging-specific	3.38718
LOC375196	NA	NA	NA	NA	-0.624523	0.00173027	-0.194651	0.0731404	-	-	↓	-	Aging-specific	3.38641
PDE8B	-0.0148381	0.95859	-0.245653	0.0816527	-0.450761	0.001163	-0.0576218	0.286673	-	-	↓	-	Aging-specific	3.38518
CYP26A1	NA	NA	NA	NA	-0.430504	0.00111431	-0.213763	0.0575937	-	-	↓	-	Aging-specific	3.3835
RFC3	0.00228566	0.994221	0.448588	0.022399	-0.374743	0.000980191	0.00375494	0.71997	-	↑	↓	-	Aging-specific	3.38343
HEY2	NA	NA	NA	NA	0.480079	0.0012529	0.11933	0.0761768	-	-	↑	-	Aging-specific	3.38216
ADD3	-0.19354	0.229595	-0.4977	0.000486633	0.488144	0.00127708	0.183194	0.0575937	-	↓	↑	-	Aging-specific	3.38193
PDXP	0.241403	0.0670204	0.278031	0.0299878	-0.498954	0.00132236	-0.169504	0.161392	-	↑	↓	-	Aging-specific	3.37761
FAM131A	0.346954	0.00977175	-0.124335	0.327113	-0.510896	0.00136848	-0.0495477	0.443166	↑	-	↓	-	Aging-specific	3.37466
PKIG	-0.261514	0.149717	-0.227894	0.157689	-0.435263	0.00115066	-0.0382097	0.814504	-	-	↓	-	Aging-specific	3.37432
DNAJB5	-0.0817823	0.559839	0.0825899	0.334664	-0.689641	0.00206869	-0.113464	0.17613	-	-	↓	-	Aging-specific	3.37395
C1R	0.244158	0.580618	-0.542775	0.0615818	0.801002	0.00268425	-0.0197261	0.482574	-	-	↑	-	Aging-specific	3.37218
SMCO4	-0.0184256	0.90487	-0.375511	0.00159167	0.951682	0.00379877	-0.33277	0.104511	-	↓	↑	-	Aging-specific	3.37204
TNFRSF1B	-0.823503	0.00713918	0.199185	0.3961	0.599867	0.00169578	0.0864987	0.647767	↓	-	↑	-	Aging-specific	3.3705
HEBP2	0.145159	0.404409	-0.2837	0.0034184	0.291539	0.000836275	-0.0675565	0.461104	-	↓	↑	-	Aging-specific	3.36919
KCNV1	NA	NA	NA	NA	-0.820671	0.0028307	-0.40932	0.0575937	-	-	↓	-	Aging-specific	3.36878
SIGLEC10	NA	NA	NA	NA	0.61415	0.00178221	-0.0980574	0.319728	-	-	↑	-	Aging-specific	3.36319
ALOX5AP	NA	NA	NA	NA	1.30673	0.00890559	0.0190471	0.274987	-	-	↑	-	Aging-specific	3.35707
PPP1R14C	0.290013	0.600703	0.00205508	0.996194	-0.829071	0.00296994	-0.284204	0.102433	-	-	↓	-	Aging-specific	3.35632
LY86-AS1	NA	NA	NA	NA	-0.649186	0.00196616	-0.477147	0.0646096	-	-	↓	-	Aging-specific	3.35557
PLCL2	-0.434391	0.0708109	-0.406031	0.0303793	-0.496455	0.00138639	-0.0540819	0.484422	-	↓	↓	-	Aging-specific	3.35457
NGEF	0.674403	0.419368	-0.877128	0.128022	-1.00191	0.00445364	-0.23522	0.0723225	-	-	↓	-	Aging-specific	3.35319
ACADVL	0.0246647	0.836784	0.160909	0.0045901	0.493561	0.00139063	-0.0172033	0.843785	-	↑	↑	-	Aging-specific	3.35035
LINGO1	NA	NA	NA	NA	-0.461931	0.00129458	-0.334783	0.0575937	-	-	↓	-	Aging-specific	3.3498
TTC9B	NA	NA	NA	NA	-0.470886	0.00132236	-0.160913	0.170835	-	-	↓	-	Aging-specific	3.34954
BMPR1B	0.587587	0.156224	0.117216	0.701538	0.673605	0.00211349	0.152827	0.0575937	-	-	↑	-	Aging-specific	3.34861
CPQ	0.117325	0.425054	-0.393869	0.00101013	0.440896	0.00123746	0.259395	0.31197	-	↓	↑	-	Aging-specific	3.34837
SLC7A11	-0.0456063	0.926657	-0.222128	0.426166	0.501986	0.00143334	0.240732	0.0575937	-	-	↑	-	Aging-specific	3.34564
CLMN	NA	NA	NA	NA	0.71225	0.00232818	0.124851	0.666205	-	-	↑	-	Aging-specific	3.34523
SERPINA1	0.515115	0.412092	NA	NA	0.603532	0.00181362	0.00563882	0.666382	-	-	↑	-	Aging-specific	3.34499
FAM78B	NA	NA	NA	NA	-0.434706	0.00123153	-0.218568	0.208346	-	-	↓	-	Aging-specific	3.34426
TRIM47	0.49307	0.17675	-0.482339	0.0358574	0.786123	0.00276922	0.0038656	0.740458	-	↓	↑	-	Aging-specific	3.34377
ANXA5	0.0422192	0.796094	-0.184154	0.0312847	0.483383	0.00137918	-0.0459149	0.46142	-	↓	↑	-	Aging-specific	3.34376
ENTREP1	NA	NA	NA	NA	0.970651	0.00423964	0.0521291	0.359298	-	-	↑	-	Aging-specific	3.34332
TRIM22	-0.227883	0.369536	-0.766925	2.27958e-05	0.850853	0.00321858	0.25598	0.329409	-	↓	↑	-	Aging-specific	3.34319
EOLA2	0.1989	0.000993717	0.0697009	0.147776	-0.517231	0.00149389	-0.169419	0.152602	↑	-	↓	-	Aging-specific	3.34291
PHF14	-0.00759307	0.951163	-0.0330409	0.665682	-0.214028	0.000743972	0.00233307	0.30448	-	-	↓	-	Aging-specific	3.34247
SLC1A3	-0.884282	0.0398543	-1.426	0.000559913	0.747814	0.00254438	0.0810166	0.0575937	↓	↓	↑	-	Aging-specific	3.34223
G3BP1	-0.171338	0.0167557	-0.0570759	0.362151	0.135933	0.00062463	0.150835	0.0575937	↓	-	↑	-	Aging-specific	3.34031
LMO7	0.291205	0.0943478	-0.392284	0.00578032	-0.376519	0.00108813	-0.0103463	0.176755	-	↓	↓	-	Aging-specific	3.33984
LRRC7	NA	NA	NA	NA	-0.414045	0.00118672	-0.121961	0.391393	-	-	↓	-	Aging-specific	3.3397
DCAF6	-0.00369075	0.972684	-0.265312	0.00149517	-0.449635	0.00128856	-0.0473721	0.473279	-	↓	↓	-	Aging-specific	3.33953
SNAP23	0.0260376	0.816798	-0.305174	0.000534668	0.438709	0.00125814	0.0963278	0.292905	-	↓	↑	-	Aging-specific	3.33898
PCDHAC2	NA	NA	NA	NA	-0.898465	0.0036301	-0.161676	0.46951	-	-	↓	-	Aging-specific	3.33855
LINGO2	NA	NA	NA	NA	-0.42091	0.00121153	-0.262969	0.217318	-	-	↓	-	Aging-specific	3.33758
TAC3	NA	NA	NA	NA	-0.911685	0.00375212	-0.213633	0.116665	-	-	↓	-	Aging-specific	3.33741
PDGFRL	-0.357856	0.64476	-1.89054	0.000136239	0.339401	0.00100642	-0.263762	0.332578	-	↓	↑	-	Aging-specific	3.33662
PLIN2	-0.299985	0.064346	-0.0151765	0.921208	0.588268	0.00178765	-0.237922	0.0575937	-	-	↑	-	Aging-specific	3.33599
RGS7BP	NA	NA	NA	NA	-0.479812	0.00139717	-0.0675461	0.0758985	-	-	↓	-	Aging-specific	3.33456
IQGAP1	-0.0597922	0.351149	0.0164579	0.770622	0.514129	0.00151752	0.245328	0.139879	-	-	↑	-	Aging-specific	3.333
SMIM10L2A	NA	NA	NA	NA	-0.404929	0.0011889	-0.398262	0.0575937	-	-	↓	-	Aging-specific	3.32978
IFI16	-0.239881	0.169223	-0.0984874	0.53798	0.810357	0.00302538	0.151786	0.407611	-	-	↑	-	Aging-specific	3.32958
KRTAP5-AS1	NA	NA	NA	NA	-0.514196	0.0015313	0.00299552	0.478514	-	-	↓	-	Aging-specific	3.32914
NEURL1	NA	NA	NA	NA	-0.578735	0.00178536	-0.305369	0.0663188	-	-	↓	-	Aging-specific	3.32701
APOD	-2.17032	0.000555091	-1.68146	9.68761e-05	0.676159	0.00223481	0.16187	0.44812	↓	↓	↑	-	Aging-specific	3.32692
IRGQ	0.104756	0.176136	-0.183596	0.00271356	-0.423811	0.0012529	-0.100713	0.457521	-	↓	↓	-	Aging-specific	3.32589
PLEKHB2	-0.00431168	0.971111	0.00529422	0.955178	-0.333178	0.00102161	-0.0619612	0.487757	-	-	↓	-	Aging-specific	3.32389
WASF2	-0.0711255	0.23653	0.0483311	0.264132	0.708761	0.00242723	0.0832544	0.460115	-	-	↑	-	Aging-specific	3.32365
EXTL1	0.169045	0.7767	0.154588	0.668319	-0.468104	0.00139717	-0.149224	0.374478	-	-	↓	-	Aging-specific	3.32285
KIAA1549L	-0.2612	0.0887479	0.0971831	0.55189	-0.744405	0.00264478	-0.236546	0.284935	-	-	↓	-	Aging-specific	3.32202
HRH2	NA	NA	NA	NA	-0.393814	0.0011809	-0.0759631	0.507834	-	-	↓	-	Aging-specific	3.3216
FBLN7	-0.476498	0.0474077	-0.286376	0.130896	-0.795348	0.00298442	-0.222616	0.26303	↓	-	↓	-	Aging-specific	3.32049
MB21D2	-0.155337	0.413202	0.232391	0.0391296	-0.536715	0.00165022	-0.0202213	0.461871	-	↑	↓	-	Aging-specific	3.31917
AGAP2	0.163209	0.144696	0.251029	0.069269	-0.50108	0.00152404	-0.183642	0.237388	-	-	↓	-	Aging-specific	3.31808
CRTAP	-0.0165581	0.87297	-0.0499512	0.422746	0.355064	0.00108942	0.148281	0.234848	-	-	↑	-	Aging-specific	3.31787
AGT	NA	NA	NA	NA	0.792628	0.00298442	-0.0128448	0.360605	-	-	↑	-	Aging-specific	3.31777
MRPL28	0.164122	0.0291228	0.30775	0.00739869	-0.415616	0.0012529	-0.0595517	0.356408	↑	↑	↓	-	Aging-specific	3.3177
LAMB2	0.0137934	0.934855	-0.0467853	0.650837	0.615205	0.00198824	0.0234569	0.572149	-	-	↑	-	Aging-specific	3.31674
TXNL4A	0.198329	0.00360903	0.0951118	0.117349	-0.414508	0.0012529	-0.131705	0.0751994	↑	-	↓	-	Aging-specific	3.31659
SMAD3	0.25799	0.387004	-0.312992	0.0638426	-0.519201	0.0016029	-0.0809838	0.569291	-	-	↓	-	Aging-specific	3.3143
SMKR1	NA	NA	NA	NA	-0.58516	0.00186665	-0.214799	0.133174	-	-	↓	-	Aging-specific	3.3141
CBS	0.712887	0.0111623	0.176133	0.465452	0.48968	0.00150048	0.0656975	0.609099	↑	-	↑	-	Aging-specific	3.31345
P2RX5	1.1889	0.0111829	-0.0978331	0.813664	-0.736094	0.00264722	-0.101121	0.060069	↑	-	↓	-	Aging-specific	3.3133
SOX9	0.209559	0.758069	0.0209455	0.956098	0.876921	0.00367061	0.18181	0.0792543	-	-	↑	-	Aging-specific	3.31218
FYCO1	-0.215703	0.410687	-0.345125	0.0116418	0.302431	0.000980191	0.00862565	0.376805	-	↓	↑	-	Aging-specific	3.31112
RAB31	-0.279982	0.0428539	-0.213463	0.0219428	0.6081	0.00198258	-0.00624511	0.713885	↓	↓	↑	-	Aging-specific	3.31087
LIX1	NA	NA	NA	NA	0.856165	0.00352426	0.0523952	0.341941	-	-	↑	-	Aging-specific	3.3091
ANGPT1	0.403886	0.155639	-0.67842	0.00331014	0.59214	0.00192198	0.252348	0.0575937	-	↓	↑	-	Aging-specific	3.30839
NEK9	0.0167899	0.872237	-0.306181	1.50139e-05	0.212412	0.000805208	0.0603605	0.0589767	-	↓	↑	-	Aging-specific	3.3065
DLX6-AS1	NA	NA	NA	NA	-0.97306	0.00465831	0.0205517	0.405368	-	-	↓	-	Aging-specific	3.30483
MIR100HG	-0.30241	0.029632	-0.331693	0.00286262	0.401625	0.0012529	-0.0528334	0.495435	↓	↓	↑	-	Aging-specific	3.30371
WSB2	0.0252524	0.875329	0.16178	0.0550567	-0.4007	0.0012529	-0.154804	0.241607	-	-	↓	-	Aging-specific	3.30278
NDRG1	-0.488473	0.00229296	-0.041438	0.756375	0.554378	0.00178536	-0.0952949	0.647937	↓	-	↑	-	Aging-specific	3.30265
ACACB	-0.00168633	0.994437	-0.0563722	0.65186	0.685531	0.00243132	0.00916388	0.442515	-	-	↑	-	Aging-specific	3.29969
AZIN2	-0.150987	0.376159	0.187205	0.117291	-0.467031	0.00147224	-0.0416546	0.711626	-	-	↓	-	Aging-specific	3.29905
SGTB	-0.197469	0.171471	-0.115165	0.249296	-0.336055	0.00108942	-0.116723	0.270357	-	-	↓	-	Aging-specific	3.29886
ATP6V0E2	0.103656	0.760495	0.248189	0.194877	-0.325305	0.00106455	-0.213744	0.0575937	-	-	↓	-	Aging-specific	3.29814
TSPAN6	-0.248603	0.0211287	-0.143166	0.0829367	0.48083	0.0015313	0.340057	0.0575937	↓	-	↑	-	Aging-specific	3.29577
BRINP1	-1.74758	0.00485601	-1.67374	0.000480339	-0.250529	0.000902198	-0.0290386	0.724999	↓	↓	↓	-	Aging-specific	3.29523
CLASRP	0.0714077	0.398119	0.255556	0.00287197	0.312718	0.00104384	0.00876414	0.709123	-	↑	↑	-	Aging-specific	3.29408
TRIM56	-0.0188009	0.880311	-0.110652	0.0573695	0.653664	0.00230092	0.0820436	0.647708	-	-	↑	-	Aging-specific	3.29176
NHP2	0.142758	0.124639	0.300925	0.0136537	-0.389286	0.00125265	-0.070631	0.295585	-	↑	↓	-	Aging-specific	3.29146
PCBP2	-0.0287388	0.626864	-0.015619	0.737764	0.239484	0.00088728	0.102444	0.0584349	-	-	↑	-	Aging-specific	3.29142
MMP17	0.296542	0.152361	0.345972	0.0853692	-0.721367	0.00269732	-0.0473051	0.689535	-	-	↓	-	Aging-specific	3.29043
CARNMT1	-0.374797	0.00440617	-0.133412	0.213594	-0.430216	0.00138665	0.016874	0.0692203	↓	-	↓	-	Aging-specific	3.28825
TOB1	-0.129625	0.365859	-0.595816	3.09432e-06	0.5433	0.00180666	0.125215	0.22692	-	↓	↑	-	Aging-specific	3.28642
FCGR2C	NA	NA	NA	NA	0.306472	0.0010474	0.20743	0.0898377	-	-	↑	-	Aging-specific	3.28636
ATP2B2	NA	NA	NA	NA	-0.541326	0.00180666	0.0114124	0.566273	-	-	↓	-	Aging-specific	3.28445
PLPP7	-0.0774898	0.865686	0.298523	0.325152	-0.371177	0.00122136	-0.136755	0.0575937	-	-	↓	-	Aging-specific	3.28433
PANK2	-0.0518008	0.338298	-0.0718678	0.109132	-0.127449	0.000702116	-0.0332506	0.69954	-	-	↓	-	Aging-specific	3.28104
VWF	NA	NA	NA	NA	0.852729	0.00373297	-0.114041	0.511003	-	-	↑	-	Aging-specific	3.28067
LY96	-0.510539	0.01192	-0.119317	0.375647	0.709172	0.00268425	0.0565712	0.468838	↓	-	↑	-	Aging-specific	3.28035
NECAB3	0.274529	0.046932	0.319137	0.0170023	-0.46001	0.00151752	-0.1446	0.0575937	↑	↑	↓	-	Aging-specific	3.27888
CCNA1	NA	NA	NA	NA	-0.641857	0.00231147	-0.190526	0.304153	-	-	↓	-	Aging-specific	3.27797
C1ORF52	0.00992907	0.941988	-0.383077	0.000267632	-0.417588	0.00138162	-0.0967218	0.0777409	-	↓	↓	-	Aging-specific	3.2772
DYSF	0.0612952	0.902126	-0.393027	0.0940365	0.764121	0.0030692	-0.034506	0.7333	-	-	↑	-	Aging-specific	3.2771
NOL3	0.19152	0.0906304	-0.00836338	0.930834	0.355959	0.00119938	-0.137824	0.218892	-	-	↑	-	Aging-specific	3.277
TMEM144	-0.748472	0.000925495	-0.391778	0.0200348	0.813462	0.00344786	0.122372	0.697372	↓	↓	↑	-	Aging-specific	3.27591
SPON1	0.294903	0.610627	-0.707283	0.0222469	0.596201	0.00209467	-0.0623895	0.639094	-	↓	↑	-	Aging-specific	3.27509
IGSF21	NA	NA	NA	NA	-0.53731	0.00182907	-0.146026	0.151764	-	-	↓	-	Aging-specific	3.27508
SOAT1	-0.225522	0.0304088	-0.157163	0.0637086	0.353408	0.00120022	-0.0162949	0.390177	↓	-	↑	-	Aging-specific	3.27415
KCNE4	0.216833	0.754004	-0.205486	0.634677	0.801692	0.00337239	0.170261	0.797971	-	-	↑	-	Aging-specific	3.27375
PBXIP1	0.0704183	0.684384	-0.130288	0.291379	0.799309	0.00335416	0.116396	0.349979	-	-	↑	-	Aging-specific	3.27373
PPEF1	NA	NA	NA	NA	-1.10018	0.00673272	-0.333181	0.45015	-	-	↓	-	Aging-specific	3.27199
RGS4	0.828344	0.0848962	0.20454	0.533977	-0.970542	0.0050124	-0.616924	0.0601672	-	-	↓	-	Aging-specific	3.2705
SLC16A14	NA	NA	NA	NA	-0.501364	0.00171366	-0.258249	0.0649628	-	-	↓	-	Aging-specific	3.26744
GPCPD1	-0.0607873	0.631256	-0.133562	0.193797	-0.87861	0.00410794	0.0472905	0.538031	-	-	↓	-	Aging-specific	3.26499
DLG3	0.204218	0.311018	0.148121	0.241093	-0.84568	0.0038111	-0.207502	0.0816061	-	-	↓	-	Aging-specific	3.26463
TBC1D9	-0.109705	0.134658	0.0100187	0.889874	-0.750909	0.00306431	-0.130359	0.314406	-	-	↓	-	Aging-specific	3.26458
PRR18	NA	NA	NA	NA	0.58377	0.00208838	0.0365189	0.757649	-	-	↑	-	Aging-specific	3.26396
ZFP36L1	-0.420387	0.0091878	-0.245841	0.0207761	0.44087	0.00150367	0.193108	0.0563672	↓	↓	↑	-	Aging-specific	3.26372
CHSY1	-0.0577456	0.694899	0.140276	0.137504	0.662814	0.00251524	-0.169078	0.280191	-	-	↑	-	Aging-specific	3.26223
PHEX	-0.044963	0.934226	-0.367721	0.209605	0.438568	0.00150433	0.317261	0.0563672	-	-	↑	-	Aging-specific	3.26123
CA11	-0.108935	0.794259	-0.308952	0.238332	-0.419143	0.00143895	-0.213407	0.222365	-	-	↓	-	Aging-specific	3.2611
PCDHA12	NA	NA	NA	NA	-0.42547	0.00146406	-0.145329	0.166908	-	-	↓	-	Aging-specific	3.25991
FRMPD4	-0.671784	0.229739	-0.0988369	0.838987	-0.575312	0.00206842	-0.203367	0.0575937	-	-	↓	-	Aging-specific	3.25967
GNG4	0.651053	0.0889389	NA	NA	-0.606065	0.00222096	-0.222718	0.364505	-	-	↓	-	Aging-specific	3.25952
PRPS2	-0.149872	0.167602	0.168167	0.0443664	-0.740563	0.00304209	0.00384669	0.595236	-	↑	↓	-	Aging-specific	3.25739
APBB1	-0.044954	0.722376	-0.00655492	0.949679	-0.437356	0.00151752	0.0243143	0.485502	-	-	↓	-	Aging-specific	3.25622
HADHB	-0.0167215	0.829054	-0.159372	0.00136852	0.491045	0.00171862	-0.0700446	0.574664	-	↓	↑	-	Aging-specific	3.25587
HRAS	0.205473	0.0776657	0.247398	0.079836	-0.3911	0.00136716	-0.102622	0.138547	-	-	↓	-	Aging-specific	3.25528
MAP1LC3A	0.267825	0.149702	-0.302555	0.046011	-0.484929	0.00169893	-0.214606	0.0575937	-	↓	↓	-	Aging-specific	3.25475
PTPN3	0.451138	0.482441	-0.29794	0.415954	-0.819206	0.00367061	-0.411554	0.282533	-	-	↓	-	Aging-specific	3.25447
PLTP	-0.0479911	0.747287	-0.0123121	0.907868	0.765822	0.00325827	0.140151	0.163212	-	-	↑	-	Aging-specific	3.25284
IZUMO4	0.169798	0.546826	0.0800218	0.66622	0.41613	0.00145811	-0.132201	0.62673	-	-	↑	-	Aging-specific	3.25234
PHF24	NA	NA	NA	NA	-0.449675	0.00158075	-0.370648	0.0575937	-	-	↓	-	Aging-specific	3.25081
CHST3	0.170181	0.267513	0.067952	0.640104	0.529052	0.00189805	0.098099	0.421204	-	-	↑	-	Aging-specific	3.25074
CBFB	-0.201833	0.154451	0.0422856	0.690163	0.56761	0.00207855	0.0601154	0.385976	-	-	↑	-	Aging-specific	3.24985
PRKD3	-0.244098	0.0115501	-0.196682	0.0138126	0.359176	0.00128856	0.148738	0.0575937	↓	↓	↑	-	Aging-specific	3.24907
H3-3B	-0.0333194	0.703064	0.138712	0.00999436	0.421051	0.00149389	-0.0623408	0.374246	-	↑	↑	-	Aging-specific	3.24673
CD84	NA	NA	NA	NA	0.169366	0.000837748	0.21883	0.0575937	-	-	↑	-	Aging-specific	3.24625
ZBTB16	NA	NA	NA	NA	0.576284	0.00213928	-0.0266929	0.77157	-	-	↑	-	Aging-specific	3.24602
SDHAF1	0.348009	0.000468128	0.123676	0.134692	-0.266291	0.00105293	-0.109725	0.143292	↑	-	↓	-	Aging-specific	3.24389
PCDH8	NA	NA	NA	NA	-0.480587	0.00173027	-0.827953	0.0575937	-	-	↓	-	Aging-specific	3.24247
ARPC2	0.110117	0.100107	0.0743817	0.111122	-0.240031	0.000994828	-0.0823006	0.250276	-	-	↓	-	Aging-specific	3.24228
GUSBP14	-0.213402	0.23088	0.212526	0.0561539	0.756307	0.0032667	-0.0525872	0.12637	-	-	↑	-	Aging-specific	3.2422
CACNA1E	NA	NA	NA	NA	-0.244328	0.00100959	-0.14597	0.0915837	-	-	↓	-	Aging-specific	3.24018
ECI2	-0.00330095	0.977891	0.149214	0.025194	0.499841	0.0018358	-0.170868	0.56094	-	↑	↑	-	Aging-specific	3.23601
PDZD4	NA	NA	NA	NA	-0.351319	0.00130669	-0.0816436	0.480724	-	-	↓	-	Aging-specific	3.23515
ITPR2	-0.0697951	0.65014	0.025787	0.820611	0.408771	0.00149475	0.119375	0.064362	-	-	↑	-	Aging-specific	3.2342
BHLHE22	NA	NA	NA	NA	-0.46841	0.00173027	-0.150996	0.489398	-	-	↓	-	Aging-specific	3.2303
FAS	-0.144037	0.215542	-0.24042	0.00252799	0.690908	0.00288993	-0.0648335	0.469351	-	↓	↑	-	Aging-specific	3.23002
INHBB	-1.00263	0.042395	0.678574	0.0651697	0.595116	0.0023249	0.107123	0.0793499	↓	-	↑	-	Aging-specific	3.22871
KLF15	NA	NA	NA	NA	0.577249	0.00223481	-0.0506984	0.558892	-	-	↑	-	Aging-specific	3.22801
C1ORF198	0.59716	0.0821253	-0.71286	0.00765429	0.626092	0.00250603	0.0817503	0.455556	-	↓	↑	-	Aging-specific	3.22711
LTBP1	1.00657	0.0021975	-0.132075	0.668564	0.407456	0.00151752	0.214977	0.0575937	↑	-	↑	-	Aging-specific	3.22632
EPHB2	-0.0925403	0.869078	0.311078	0.292444	-0.261842	0.00108942	0.0320406	0.722955	-	-	↓	-	Aging-specific	3.22465
TFEC	NA	NA	NA	NA	0.147067	0.000837748	0.210077	0.165547	-	-	↑	-	Aging-specific	3.22395
CYRIA	NA	NA	NA	NA	-0.594886	0.0023497	-0.16176	0.164368	-	-	↓	-	Aging-specific	3.22387
TJP2	-0.184237	0.381445	0.228036	0.146455	0.473326	0.0017805	0.191616	0.0575937	-	-	↑	-	Aging-specific	3.22278
ZNF224	0.00733711	0.951574	-0.338636	0.000360794	0.175091	0.00089633	0.0274528	0.274758	-	↓	↑	-	Aging-specific	3.22262
MTM1	-0.0477021	0.592122	-0.0303913	0.624971	0.318853	0.00125265	-0.00408363	0.712222	-	-	↑	-	Aging-specific	3.22102
ITFG1	-0.0956694	0.37513	-0.181157	0.0209226	-0.361703	0.00138398	-0.137542	0.108696	-	↓	↓	-	Aging-specific	3.22057
TUBB6	0.134721	0.227886	0.259949	0.0562494	1.08011	0.00726829	-0.0332517	0.908319	-	-	↑	-	Aging-specific	3.21868
KCNJ12	0.352947	0.394783	-0.350512	0.130075	-0.453802	0.00171862	0.0436904	0.334883	-	-	↓	-	Aging-specific	3.21862
DDR1	0.297101	0.164201	-0.0662191	0.733179	0.602834	0.00243661	0.0706885	0.424585	-	-	↑	-	Aging-specific	3.21605
PGM2L1	-0.0773352	0.742302	-0.144263	0.263864	-0.472073	0.00180387	-0.18528	0.145311	-	-	↓	-	Aging-specific	3.21587
IRAG2	NA	NA	NA	NA	-0.330769	0.00130669	-0.144992	0.0575937	-	-	↓	-	Aging-specific	3.2146
CTSS	-1.80879	1.14168e-05	-0.224499	0.44733	0.536498	0.00210455	0.197348	0.418074	↓	-	↑	-	Aging-specific	3.21334
SCAI	-0.165687	0.2331	-0.321688	0.00259145	-0.498352	0.00193228	-0.0657436	0.409216	-	↓	↓	-	Aging-specific	3.21228
HMGN3	-0.0869222	0.43537	0.0618455	0.467228	0.254329	0.00110674	0.00436244	0.580695	-	-	↑	-	Aging-specific	3.21028
TSPO	0.339657	0.0507458	0.116037	0.582769	0.671019	0.00290251	-0.105117	0.287403	-	-	↑	-	Aging-specific	3.20825
ENOX1	-0.156038	0.723055	-0.288203	0.25319	-0.318177	0.00128856	-0.10195	0.208582	-	-	↓	-	Aging-specific	3.20807
CXCR4	NA	NA	NA	NA	0.834693	0.00423962	0.686332	0.182437	-	-	↑	-	Aging-specific	3.20737
ENTPD2	NA	NA	NA	NA	0.327129	0.00132236	0.16004	0.0575937	-	-	↑	-	Aging-specific	3.20578
EIPR1	0.201247	0.0024881	0.154856	0.037323	-0.389112	0.0015313	-0.215366	0.0575937	↑	↑	↓	-	Aging-specific	3.20405
RAB3B	-0.271911	0.171767	-0.092944	0.551751	-0.533714	0.00213817	-0.383787	0.0575937	-	-	↓	-	Aging-specific	3.20367
ATP2C1	-0.269747	0.00223688	-0.0838825	0.214563	-0.278636	0.0011889	-0.0763106	0.292352	↓	-	↓	-	Aging-specific	3.20349
ID4	0.224305	0.541939	-0.729276	0.0183225	0.701919	0.00315232	0.244032	0.0593709	-	↓	↑	-	Aging-specific	3.20329
EPHX1	-0.186494	0.20628	-0.551799	0.00023628	0.587192	0.00242723	-0.022795	0.716054	-	↓	↑	-	Aging-specific	3.20208
TRIP6	-0.0124463	0.92315	0.135412	0.251211	0.326977	0.00134711	0.0926907	0.0597985	-	-	↑	-	Aging-specific	3.19757
ARHGEF40	-0.00787166	0.953018	0.0864495	0.31281	0.317873	0.00132236	0.131732	0.205133	-	-	↑	-	Aging-specific	3.19652
NBPF14	-0.080355	0.350453	-0.0370056	0.522551	0.355454	0.00144983	0.113338	0.0641949	-	-	↑	-	Aging-specific	3.19414
AHNAK	-0.135771	0.277967	-0.107936	0.25512	0.477368	0.00192198	0.212555	0.0575937	-	-	↑	-	Aging-specific	3.19362
TC2N	NA	NA	NA	NA	-0.167493	0.000943995	0.0852354	0.0575937	-	-	↓	-	Aging-specific	3.19252
CYP26B1	-0.746456	0.0471035	-0.718135	0.00818787	-0.760272	0.00369641	-0.358458	0.118943	↓	↓	↓	-	Aging-specific	3.19249
NCKAP1L	NA	NA	NA	NA	0.358535	0.00146599	0.121602	0.24182	-	-	↑	-	Aging-specific	3.1924
DIP2B	0.137643	0.167532	0.0644593	0.337838	0.370876	0.00151241	0.0794478	0.618326	-	-	↑	-	Aging-specific	3.19121
PAPLN	-0.390308	0.107053	-0.0102629	0.96608	0.70543	0.00327008	-0.115464	0.446659	-	-	↑	-	Aging-specific	3.19087
KCNN1	NA	NA	NA	NA	-0.420559	0.00169808	-0.118696	0.421103	-	-	↓	-	Aging-specific	3.1906
CRHBP	NA	NA	NA	NA	-1.17637	0.00969126	-0.335771	0.123368	-	-	↓	-	Aging-specific	3.18999
SELENOW	0.27525	0.0475444	-0.0735888	0.519843	-0.180287	0.000980191	-0.0247809	0.391385	↑	-	↓	-	Aging-specific	3.18898
GPC4	0.55252	0.195016	-1.03603	0.000377257	0.445599	0.00180666	0.0119231	0.640824	-	↓	↑	-	Aging-specific	3.18872
S100A6	0.241612	0.0349303	-0.0175153	0.888281	0.1851	0.000995405	0.0891858	0.455467	↑	-	↑	-	Aging-specific	3.1871
SCIN	0.483421	0.471229	0.516955	0.192768	0.864298	0.00475679	0.0327023	0.786996	-	-	↑	-	Aging-specific	3.18698
TMEM121	0.500748	0.0759699	0.1544	0.575889	-0.659474	0.00296961	-0.0745773	0.524355	-	-	↓	-	Aging-specific	3.18678
CDK20	0.0402248	0.848899	0.00610778	0.961568	-0.535599	0.00223481	-0.142481	0.449098	-	-	↓	-	Aging-specific	3.18636
HDAC1	0.122133	0.166505	0.126291	0.0493204	0.442358	0.00180387	0.0419459	0.596146	-	↑	↑	-	Aging-specific	3.18615
HLA-DMB	NA	NA	NA	NA	0.575127	0.00245068	0.138536	0.408142	-	-	↑	-	Aging-specific	3.18584
NFASC	-0.0806406	0.764712	-0.218837	0.0903828	0.301963	0.00130669	0.0720008	0.602516	-	-	↑	-	Aging-specific	3.18579
FGD1	-0.0329119	0.706711	0.13568	0.0220472	-0.368617	0.00152369	-0.0527876	0.659561	-	↑	↓	-	Aging-specific	3.18572
PAK6	NA	NA	NA	NA	-0.54959	0.0023137	-0.181059	0.64654	-	-	↓	-	Aging-specific	3.18528
SDC4	-0.0367226	0.858388	-0.232276	0.0615818	1.03439	0.00706951	-0.088712	0.563007	-	-	↑	-	Aging-specific	3.185
MYOF	0.0885596	0.42265	-0.158415	0.0262312	0.693793	0.00323534	-0.00296964	0.687568	-	↓	↑	-	Aging-specific	3.18387
ZNF423	-0.360585	0.664901	NA	NA	0.439686	0.00180666	0.0672919	0.509196	-	-	↑	-	Aging-specific	3.18281
PSMB8	0.0856138	0.670406	-0.319882	0.0137761	0.668601	0.00306301	-0.0683417	0.552641	-	↓	↑	-	Aging-specific	3.18245
SP1	-0.125566	0.0290486	-0.0882587	0.0923437	0.279552	0.00125265	0.252711	0.0575937	↓	-	↑	-	Aging-specific	3.18172
AGPAT1	-0.0593743	0.443922	0.0670296	0.225243	-0.292353	0.00129035	-0.120209	0.355551	-	-	↓	-	Aging-specific	3.18165
GNAL	0.150933	0.0784095	-0.253424	0.00028271	-0.6335	0.0028307	-0.063457	0.0851546	-	↓	↓	-	Aging-specific	3.18161
PIM2	-0.0559601	0.814401	0.257489	0.120277	-0.248113	0.00116584	-0.221779	0.0947666	-	-	↓	-	Aging-specific	3.18147
UNG	0.0402456	0.759028	-0.0487369	0.49715	0.646152	0.00292825	-0.0462434	0.760497	-	-	↑	-	Aging-specific	3.17954
ASAP3	0.0865285	0.675122	-0.351437	0.0088974	0.443251	0.0018358	-0.0642613	0.663354	-	↓	↑	-	Aging-specific	3.17943
VLDLR	0.0612449	0.844841	-0.0310013	0.870018	-0.588805	0.00256682	-0.121639	0.409748	-	-	↓	-	Aging-specific	3.17941
ALDH6A1	-0.226579	0.0747826	-0.347085	0.00178887	0.508918	0.00213817	0.00260911	0.566784	-	↓	↑	-	Aging-specific	3.17887
ALDH9A1	-0.13741	0.148025	-0.240827	0.00186736	0.352223	0.00150048	0.122869	0.1837	-	↓	↑	-	Aging-specific	3.17599
ABCD4	0.019976	0.844641	-0.0480395	0.455411	0.212668	0.00108942	0.123354	0.0601656	-	-	↑	-	Aging-specific	3.17547
ETV5	0.0494299	0.789431	0.094329	0.391082	-0.665739	0.00309883	0.10856	0.105615	-	-	↓	-	Aging-specific	3.17454
DDIT4L	-0.444634	0.432954	0.294479	0.408372	1.05328	0.00757278	0.13005	0.462093	-	-	↑	-	Aging-specific	3.17403
CD300A	NA	NA	NA	NA	0.430489	0.00181362	-0.0341673	0.30136	-	-	↑	-	Aging-specific	3.17194
NRG1	-0.0308449	0.944744	0.443501	0.0613731	-0.208676	0.00108942	0.0189742	0.407293	-	-	↓	-	Aging-specific	3.17148
RARRES2	-1.56503	0.035615	-0.210329	0.699023	0.405911	0.00171862	0.11073	0.177684	↓	-	↑	-	Aging-specific	3.17073
TUSC3	0.0860923	0.635394	0.0136017	0.957841	-0.659557	0.00308399	-0.0954006	0.242881	-	-	↓	-	Aging-specific	3.17044
ST8SIA5	NA	NA	NA	NA	-0.490749	0.00209179	-0.2198	0.180197	-	-	↓	-	Aging-specific	3.17023
LILRB1	NA	NA	NA	NA	0.401427	0.00170529	0.0113044	0.567046	-	-	↑	-	Aging-specific	3.16963
GRIA4	NA	NA	NA	NA	-0.518912	0.0022382	-0.0819224	0.445969	-	-	↓	-	Aging-specific	3.16901
PHACTR4	0.025585	0.800587	0.169214	0.00126847	0.40037	0.00170356	0.0259573	0.509173	-	↑	↑	-	Aging-specific	3.16901
TMEM198	0.184996	0.332233	-0.0216865	0.904482	-0.561697	0.0024718	-0.26799	0.30136	-	-	↓	-	Aging-specific	3.16868
FGL2	1.16681	0.22098	NA	NA	0.596254	0.00268425	0.0998499	0.475142	-	-	↑	-	Aging-specific	3.16743
GNA12	-0.0444337	0.596514	0.0770635	0.224907	0.501192	0.0021609	0.0363805	0.335846	-	-	↑	-	Aging-specific	3.16656
SLC2A5	-0.910769	0.114806	0.169654	0.720714	0.595336	0.00268425	-0.12529	0.126588	-	-	↑	-	Aging-specific	3.16651
ROBO2	-2.35336	0.0150712	-0.504621	0.474865	-0.435558	0.00186665	-0.244682	0.106368	↓	-	↓	-	Aging-specific	3.1645
ZNRF3	0.00591382	0.972272	0.150529	0.0834883	0.727901	0.00367061	-0.0312	0.716308	-	-	↑	-	Aging-specific	3.16316
NICN1	-0.0567482	0.721958	0.0887395	0.393789	-0.478151	0.00206842	-0.129825	0.0712287	-	-	↓	-	Aging-specific	3.16251
SPRED1	-0.314604	0.000549106	-0.377194	0.00055439	-0.36673	0.00160068	0.0273957	0.318398	↓	↓	↓	-	Aging-specific	3.16242
SUN2	0.0412459	0.790155	0.419709	0.00272606	0.396904	0.00173027	0.0856689	0.593965	-	↑	↑	-	Aging-specific	3.15879
DENND4C	-0.169492	0.0577189	-0.24926	0.00343456	0.299578	0.00138743	0.0362272	0.224148	-	↓	↑	-	Aging-specific	3.15737
TGIF1	0.313144	0.00355095	-0.0833705	0.374905	0.560454	0.00253192	0.0379781	0.629054	↑	-	↑	-	Aging-specific	3.157
NPAS2	0.00296701	0.995396	-0.385432	0.12026	-0.33773	0.00151752	-0.0581538	0.521316	-	-	↓	-	Aging-specific	3.1566
DENND2B	0.305871	0.0509234	-0.050467	0.693727	0.386099	0.00169893	-0.0578425	0.762148	-	-	↑	-	Aging-specific	3.15592
COL7A1	-0.242423	0.401887	0.910309	8.90983e-05	0.223465	0.00117029	-0.0491803	0.645712	-	↑	↑	-	Aging-specific	3.15517
AREL1	0.0408386	0.42988	-0.0389727	0.293561	-0.160718	0.00101535	-0.0124143	0.41586	-	-	↓	-	Aging-specific	3.1541
TRPS1	-0.342457	0.0157962	-0.224115	0.102672	0.620911	0.00293364	0.194878	0.0575937	↓	-	↑	-	Aging-specific	3.1535
RASAL1	NA	NA	NA	NA	-0.609374	0.0028699	-0.0807303	0.143454	-	-	↓	-	Aging-specific	3.15151
INKA2	-0.0789363	0.924683	-0.532165	0.187968	-0.482989	0.00214663	-0.113048	0.424611	-	-	↓	-	Aging-specific	3.15123
ITGA7	0.42076	0.454728	-0.667865	0.0596296	0.429451	0.00189805	-0.071191	0.265657	-	-	↑	-	Aging-specific	3.15114
NR4A3	0.453163	0.212122	-1.25362	1.44089e-05	-0.6397	0.00309722	-0.121183	0.43103	-	↓	↓	-	Aging-specific	3.14873
CNR1	NA	NA	NA	NA	-0.870614	0.00527937	-0.195238	0.650654	-	-	↓	-	Aging-specific	3.14803
RNF112	-0.0172491	0.96292	-0.15511	0.393558	-0.463432	0.00206842	-0.246684	0.0575937	-	-	↓	-	Aging-specific	3.14779
CRIP2	0.101031	0.78079	0.256161	0.353028	-0.522775	0.00237434	-0.0421758	0.649574	-	-	↓	-	Aging-specific	3.14723
MYO1B	-0.122086	0.554397	-0.254722	0.0294439	-0.321149	0.00150048	0.0439864	0.0597787	-	↓	↓	-	Aging-specific	3.14492
MKX	0.0567065	0.942741	-0.605352	0.117291	-0.403844	0.00181859	0.130111	0.0575937	-	-	↓	-	Aging-specific	3.14411
HTR2A	0.610048	0.28824	-0.393658	0.267382	-0.659637	0.0032784	-0.308441	0.27615	-	-	↓	-	Aging-specific	3.14398
PLEC	-0.0929778	0.604959	0.110723	0.650124	0.490122	0.00222096	0.208993	0.197085	-	-	↑	-	Aging-specific	3.14358
LINC03027	0.105788	0.2435	0.0115164	0.896459	-0.291504	0.00140627	0.0140215	0.773355	-	-	↓	-	Aging-specific	3.14343
LASP1NB	NA	NA	NA	NA	-0.708916	0.00368899	-0.220307	0.0575937	-	-	↓	-	Aging-specific	3.14201
ARL6IP1	-0.155916	0.514179	0.460344	0.00268853	0.0934765	0.00089633	-0.151848	0.138733	-	↑	↑	-	Aging-specific	3.14101
SYT5	NA	NA	NA	NA	-0.729123	0.00387965	-0.424558	0.0563672	-	-	↓	-	Aging-specific	3.14033
C1QTNF5	0.821836	0.00339273	-0.561075	0.0112763	0.422982	0.00191787	0.211863	0.270357	↑	↓	↑	-	Aging-specific	3.14016
TPD52L1	0.774704	0.201346	-1.13829	0.0188093	0.844159	0.00506692	0.0811221	0.132625	-	↓	↑	-	Aging-specific	3.13941
CDK5RAP2	0.0304653	0.812668	0.0476522	0.520192	0.37727	0.00173027	0.00678247	0.35901	-	-	↑	-	Aging-specific	3.13916
KCNH8	NA	NA	NA	NA	0.595473	0.00286436	-0.0438863	0.599659	-	-	↑	-	Aging-specific	3.13845
RPS6	0.17601	0.0135567	-0.0390345	0.551253	0.165529	0.00106455	0.0206869	0.202735	↑	-	↑	-	Aging-specific	3.13836
LATS2	-0.18202	0.0752456	-0.259004	0.00248375	0.436396	0.00198762	0.111493	0.373474	-	↓	↑	-	Aging-specific	3.13806
ANAPC16	-0.0763945	0.429472	-0.286143	0.00221827	0.283935	0.00139922	0.106778	0.235699	-	↓	↑	-	Aging-specific	3.13805
SBK1	NA	NA	NA	NA	-0.501068	0.00230962	-0.106887	0.381623	-	-	↓	-	Aging-specific	3.13753
LCLAT1	-0.0458419	0.773686	-0.533697	1.50139e-05	-0.343349	0.00160683	-0.203051	0.146789	-	↓	↓	-	Aging-specific	3.13738
PPFIA2	NA	NA	NA	NA	-0.409034	0.00187137	-0.173003	0.0625423	-	-	↓	-	Aging-specific	3.13687
MYO16	NA	NA	NA	NA	-0.499546	0.00230764	-0.30113	0.227349	-	-	↓	-	Aging-specific	3.13638
SLC39A3	0.134748	0.149702	0.115886	0.338719	-0.338118	0.00159535	-0.145609	0.237582	-	-	↓	-	Aging-specific	3.13526
UAP1L1	-0.124891	0.457214	0.145583	0.263864	0.480667	0.00222096	-0.130112	0.0585081	-	-	↑	-	Aging-specific	3.13413
NLK	0.0523717	0.705401	-0.1578	0.023204	-0.434795	0.00199992	-0.13222	0.222339	-	↓	↓	-	Aging-specific	3.13378
TTL	0.00115644	0.993461	0.0265908	0.769128	-0.244696	0.00129458	0.016261	0.681128	-	-	↓	-	Aging-specific	3.13257
TMEM119	-0.410294	0.123861	-0.661955	0.00346718	0.699724	0.00369468	0.00581378	0.482741	-	↓	↑	-	Aging-specific	3.13215
SELENBP1	0.0434752	0.894203	-0.299756	0.0838147	0.483827	0.00225013	0.177725	0.169768	-	-	↑	-	Aging-specific	3.13162
ATP6V0D1	0.0115805	0.896654	0.0289118	0.653452	-0.573175	0.00276922	-0.230177	0.0575937	-	-	↓	-	Aging-specific	3.13082
CYBB	NA	NA	NA	NA	0.296604	0.00146599	0.092542	0.399439	-	-	↑	-	Aging-specific	3.13047
CAMKV	NA	NA	NA	NA	-0.58469	0.00286617	-0.231212	0.124121	-	-	↓	-	Aging-specific	3.12739
MCTS1	-0.0975998	0.209212	0.0667389	0.152506	-0.223441	0.00125814	-0.0509419	0.279574	-	-	↓	-	Aging-specific	3.12371
CRYM	NA	NA	NA	NA	-0.68103	0.00360863	-0.5114	0.0575937	-	-	↓	-	Aging-specific	3.12369
FBXO8	-0.117077	0.104826	-0.171775	0.00186669	0.344611	0.00166964	0.088811	0.174339	-	↓	↑	-	Aging-specific	3.12199
LINC01354	0.131876	0.710287	NA	NA	0.617373	0.00313302	0.00814109	0.664372	-	-	↑	-	Aging-specific	3.12141
LEISA1	NA	NA	NA	NA	-0.25961	0.00137682	7.76371e-05	0.489905	-	-	↓	-	Aging-specific	3.12073
TIPARP	-0.314106	0.0186478	-0.196835	0.0264004	0.649368	0.0033858	-0.0861069	0.546233	↓	↓	↑	-	Aging-specific	3.11971
KCNB2	NA	NA	NA	NA	-0.461539	0.00220158	-0.254867	0.0878526	-	-	↓	-	Aging-specific	3.1188
LAMP2	-0.285956	0.000122915	-0.298909	0.000579522	0.577416	0.00287591	0.0598402	0.597989	↓	↓	↑	-	Aging-specific	3.11864
PLA1A	NA	NA	NA	NA	1.32625	0.0161363	-0.232766	0.697259	-	-	↑	-	Aging-specific	3.11845
TRH	NA	NA	NA	NA	-0.251748	0.0013627	-0.0933124	0.17269	-	-	↓	-	Aging-specific	3.11735
KCNG3	NA	NA	NA	NA	-0.35102	0.00171814	-0.0749356	0.344481	-	-	↓	-	Aging-specific	3.11596
FOXO1	0.193527	0.616716	-0.759406	7.96413e-05	0.363253	0.00177043	0.189772	0.0575937	-	↓	↑	-	Aging-specific	3.11517
HS6ST3	NA	NA	NA	NA	-0.565083	0.00281997	-0.211464	0.416862	-	-	↓	-	Aging-specific	3.11484
MAP3K6	0.158937	0.17675	0.185889	0.0596095	0.279378	0.00146521	-0.0244526	0.516859	-	-	↑	-	Aging-specific	3.11348
GALNT17	NA	NA	NA	NA	-0.49717	0.00243132	-0.390276	0.0575937	-	-	↓	-	Aging-specific	3.11133
CNTRL	0.0288446	0.912533	0.402859	0.00311989	0.295811	0.0015313	0.090008	0.13055	-	↑	↑	-	Aging-specific	3.11075
PITPNM2	0.0464661	0.828752	0.243022	0.0605593	-0.5938	0.00304654	-0.0195252	0.504494	-	-	↓	-	Aging-specific	3.10999
SQOR	0.00567706	0.984234	-0.380137	0.00481584	0.739331	0.00426334	-0.0690019	0.513129	-	↓	↑	-	Aging-specific	3.10958
SAMD5	-0.721748	0.302654	-1.51	0.00497299	-0.36741	0.00181859	0.0990519	0.0711225	-	↓	↓	-	Aging-specific	3.10768
MOB3C	-0.0544863	0.683005	-0.164374	0.0438351	0.387359	0.00192063	0.0235946	0.830125	-	↓	↑	-	Aging-specific	3.10392
PLPP3	-0.108315	0.77055	-0.876747	0.000206605	0.68516	0.00381412	0.106246	0.246233	-	↓	↑	-	Aging-specific	3.10377
PJA1	-0.0156452	0.900147	-0.131799	0.037215	-0.379268	0.00189009	-0.186729	0.0575937	-	↓	↓	-	Aging-specific	3.10278
SERTM1	NA	NA	NA	NA	-0.929678	0.00673272	-0.515141	0.0774542	-	-	↓	-	Aging-specific	3.10149
RPS6KA3	-0.0733974	0.612228	-0.360229	0.00118327	-0.286475	0.0015313	-0.0473962	0.490766	-	↓	↓	-	Aging-specific	3.10141
NOL4	NA	NA	NA	NA	-0.464047	0.00230764	-0.156362	0.139879	-	-	↓	-	Aging-specific	3.10088
LINC01002	-0.267735	0.22248	0.166609	0.297926	0.67727	0.00377824	-0.161382	0.0785303	-	-	↑	-	Aging-specific	3.09998
YBX3	-0.196013	0.0147308	-0.110377	0.0313276	0.714794	0.00412145	-0.0814982	0.83459	↓	↓	↑	-	Aging-specific	3.09974
USP54	-0.21606	0.0409562	0.0810824	0.321473	0.611684	0.00325757	0.127264	0.672467	↓	-	↑	-	Aging-specific	3.09879
LGALS3	-0.130844	0.404	-0.243698	0.03093	0.566659	0.00293758	-0.0593256	0.512618	-	↓	↑	-	Aging-specific	3.09867
BDNF	0.63495	0.0319987	0.0725147	0.791813	-0.994752	0.00788295	-0.602463	0.0575937	↑	-	↓	-	Aging-specific	3.09806
PLEKHH1	-0.0062188	0.978545	-0.21354	0.042255	0.595758	0.00315767	0.0645234	0.705064	-	↓	↑	-	Aging-specific	3.09639
LRP4	-0.53574	0.0476848	0.12552	0.512492	0.681089	0.00384358	0.173458	0.0912383	↓	-	↑	-	Aging-specific	3.09635
COMTD1	0.191699	0.43537	0.0586421	0.832049	-0.116462	0.0010474	0.0657542	0.0575937	-	-	↓	-	Aging-specific	3.09635
DPY19L3	-0.261686	0.0168822	-0.112365	0.25906	0.454314	0.00228264	-0.0913304	0.59118	↓	-	↑	-	Aging-specific	3.09588
GPR63	NA	NA	NA	NA	-0.648811	0.00358339	0.147149	0.171887	-	-	↓	-	Aging-specific	3.09452
TUSC2	0.318025	3.32023e-05	-0.186441	0.00179584	-0.40102	0.00203438	-0.131983	0.0938847	↑	↓	↓	-	Aging-specific	3.09259
PLOD2	-0.21026	0.416967	0.0602219	0.763271	0.611051	0.00330414	0.0100723	0.468967	-	-	↑	-	Aging-specific	3.09199
ZNF428	0.0902168	0.418544	0.0722091	0.507901	-0.172087	0.0012039	0.0254696	0.255735	-	-	↓	-	Aging-specific	3.0915
MANEAL	0.149279	0.679612	-0.310231	0.173091	-0.527858	0.00274066	-0.242872	0.0575937	-	-	↓	-	Aging-specific	3.09
RELA	0.0852136	0.173064	0.0746611	0.226869	0.407477	0.00207855	0.0870108	0.625396	-	-	↑	-	Aging-specific	3.08972
GALNT1	0.165327	0.456227	-0.223817	0.0844181	-0.199996	0.00129035	0.0817834	0.0808634	-	-	↓	-	Aging-specific	3.08929
CDK5	0.153984	0.115646	0.194958	0.0215351	-0.556792	0.00293758	-0.319987	0.0575937	-	↑	↓	-	Aging-specific	3.0888
NRBF2	0.0408068	0.621894	-0.0925773	0.175622	-0.451474	0.0023096	-0.125993	0.0652274	-	-	↓	-	Aging-specific	3.08794
INPP5D	NA	NA	NA	NA	0.380163	0.00196825	0.152433	0.395689	-	-	↑	-	Aging-specific	3.08608
CTSH	-0.559873	0.140837	-0.252743	0.332696	0.491811	0.00255211	0.204306	0.162215	-	-	↑	-	Aging-specific	3.08491
MBD6	-0.0748798	0.394783	0.228485	0.00179193	0.219983	0.00137088	-0.0324645	0.657402	-	↑	↑	-	Aging-specific	3.08298
ATP2B1	-0.23345	0.19112	-0.128863	0.264845	-0.443178	0.00229225	-0.195315	0.0789945	-	-	↓	-	Aging-specific	3.08292
PRKCZ	0.0866924	0.677977	0.226327	0.128256	-0.180237	0.0012529	-0.0773739	0.372008	-	-	↓	-	Aging-specific	3.08232
RPS16	0.0762019	0.371959	0.133498	0.0803541	0.174067	0.00123532	-0.0114217	0.813637	-	-	↑	-	Aging-specific	3.08229
LOC728485	NA	NA	NA	NA	-0.274577	0.00155825	-0.222495	0.0607606	-	-	↓	-	Aging-specific	3.08194
PAX6	0.864716	0.0370841	0.650739	0.00714246	0.709078	0.00423964	0.15924	0.204461	↑	↑	↑	-	Aging-specific	3.08175
ATP1A2	NA	NA	NA	NA	0.546799	0.00292367	0.00919572	0.517828	-	-	↑	-	Aging-specific	3.08087
CREG2	NA	NA	NA	NA	-0.486021	0.00254438	-0.278653	0.089045	-	-	↓	-	Aging-specific	3.08044
DOCK5	0.0318296	0.860871	0.188872	0.129212	0.521567	0.00276171	0.217124	0.284383	-	-	↑	-	Aging-specific	3.08039
NME5	NA	NA	NA	NA	-0.638719	0.00362591	0.0045799	0.77157	-	-	↓	-	Aging-specific	3.0793
ADM	-0.0885991	0.824122	-0.688621	0.0014367	1.27588	0.0157474	-0.310818	0.414722	-	↓	↑	-	Aging-specific	3.07867
IGF1	0.93951	0.294533	NA	NA	-0.561547	0.00304209	-0.1183	0.145635	-	-	↓	-	Aging-specific	3.07837
LINC02693	0.117088	0.271688	0.0598066	0.526911	-0.385763	0.00203041	-0.0608982	0.444765	-	-	↓	-	Aging-specific	3.07818
HAUS4	0.0617104	0.665147	0.0906467	0.337143	0.478431	0.00251469	0.0817666	0.564884	-	-	↑	-	Aging-specific	3.07795
PTPRN	0.0742838	0.916899	0.321892	0.394658	-0.462489	0.00242723	-0.441383	0.0575937	-	-	↓	-	Aging-specific	3.07738
EPS8	0.275623	0.0814854	-0.165246	0.192712	0.453605	0.00237937	0.107506	0.400422	-	-	↑	-	Aging-specific	3.07714
EPHB3	-0.0449541	0.872949	0.0215958	0.89612	-0.45703	0.00240218	0.0308983	0.733607	-	-	↓	-	Aging-specific	3.07642
CACNB1	0.256656	0.0191073	-0.0835656	0.369048	-0.623322	0.0035343	-0.226064	0.120235	↑	-	↓	-	Aging-specific	3.07502
SLC2A4RG	0.0782572	0.558122	0.208068	0.0855428	0.21882	0.0013948	-0.0401256	0.661853	-	-	↑	-	Aging-specific	3.07431
GRIN2A	-0.926569	0.126996	0.501746	0.313098	-0.687572	0.00411312	-0.237192	0.259571	-	-	↓	-	Aging-specific	3.0734
DOCK2	-0.0212217	0.957631	-0.110916	0.569992	0.196076	0.0013271	0.120458	0.282068	-	-	↑	-	Aging-specific	3.07317
GPR108	-0.0726226	0.429069	-0.0389939	0.577423	0.272853	0.00158663	0.0773866	0.485773	-	-	↑	-	Aging-specific	3.07238
EPHA3	1.12939	0.085203	0.875887	0.107983	-0.343722	0.00186955	0.00715598	0.0816965	-	-	↓	-	Aging-specific	3.07199
ATP11C	0.00662781	0.971749	0.0886126	0.381093	0.319766	0.0017774	0.178989	0.0575937	-	-	↑	-	Aging-specific	3.06998
KDM3A	-0.0557592	0.70958	0.0530449	0.606346	0.176325	0.0012831	0.117672	0.0575937	-	-	↑	-	Aging-specific	3.06806
TENM3	1.1118	0.0106986	0.411888	0.249789	-0.209285	0.00138427	0.0385181	0.462889	↑	-	↓	-	Aging-specific	3.06806
QNG1	NA	NA	NA	NA	0.305536	0.00173027	0.0150032	0.478314	-	-	↑	-	Aging-specific	3.06742
PGAM5	0.0105782	0.940797	0.329387	0.00372615	-0.143463	0.00119181	-0.0802283	0.144196	-	↑	↓	-	Aging-specific	3.06726
AIDA	-0.183626	0.0146836	0.00500648	0.931407	0.419132	0.0022529	0.0102239	0.372296	↓	-	↑	-	Aging-specific	3.06639
EDN3	NA	NA	NA	NA	-0.526848	0.00288999	0.0417579	0.0909861	-	-	↓	-	Aging-specific	3.06595
KRBOX5	0.0257293	0.851025	-0.056127	0.459847	-0.285082	0.00166174	-0.018273	0.217589	-	-	↓	-	Aging-specific	3.06452
VTA1	-0.158419	0.0443297	0.0204421	0.744779	-0.416935	0.0022529	-0.0628376	0.467347	↓	-	↓	-	Aging-specific	3.06419
MS4A4A	NA	NA	NA	NA	0.573184	0.00324335	0.181648	0.576024	-	-	↑	-	Aging-specific	3.06219
CLIC4	-0.0343041	0.867333	-0.23802	0.0201337	0.540177	0.00301932	0.0736475	0.416029	-	↓	↑	-	Aging-specific	3.06027
GYPC	-0.0667691	0.790558	-0.295211	0.0917046	0.380244	0.00209199	0.0787077	0.0952028	-	-	↑	-	Aging-specific	3.05968
PLXNA1	-0.0512807	0.606569	0.101538	0.3967	-0.374935	0.00206842	-0.132625	0.367078	-	-	↓	-	Aging-specific	3.0593
DUSP14	0.148628	0.221313	-0.109783	0.256875	-0.55847	0.00315767	-0.132633	0.279091	-	-	↓	-	Aging-specific	3.0591
HMGA1	-0.0732925	0.748829	0.361538	0.0716347	-0.278421	0.00166964	-0.130503	0.377238	-	-	↓	-	Aging-specific	3.0558
MFSD4A	NA	NA	NA	NA	-0.632025	0.00377352	-0.32626	0.0589024	-	-	↓	-	Aging-specific	3.05528
RNF135	0.194735	0.00173609	-0.194498	0.000171717	0.70201	0.00444689	0.128581	0.348579	↑	↓	↑	-	Aging-specific	3.05395
ARC	0.900115	0.0736521	-0.0274646	0.95529	-0.962563	0.00810266	-0.260741	0.27175	-	-	↓	-	Aging-specific	3.05394
RGS14	0.580153	0.0325261	0.350025	0.127056	-0.437815	0.00242127	-0.128674	0.199331	↑	-	↓	-	Aging-specific	3.05377
LINC01000	0.0520729	0.735077	-0.0877946	0.41671	0.514445	0.00290251	-0.0968389	0.180214	-	-	↑	-	Aging-specific	3.05167
KCNIP3	0.139006	0.701291	-0.228145	0.226037	-0.465441	0.00259596	0.0828407	0.441048	-	-	↓	-	Aging-specific	3.05114
SMIM3	-0.0823394	0.728416	0.236107	0.0749411	0.799023	0.00562158	-0.158554	0.239564	-	-	↑	-	Aging-specific	3.04916
PIP4K2A	0.0161729	0.908324	0.035805	0.658819	0.562461	0.0032667	0.0604199	0.820941	-	-	↑	-	Aging-specific	3.04835
PLXNB1	0.293029	0.166826	-0.312544	0.0285509	0.490631	0.00276922	0.201898	0.343945	-	↓	↑	-	Aging-specific	3.04827
TTYH3	-0.18975	0.13602	0.346725	0.00592806	-0.58635	0.00345323	-0.0326319	0.644877	-	↑	↓	-	Aging-specific	3.04812
BBLN	0.281127	0.113206	0.105371	0.672231	-0.345619	0.00198825	-0.110915	0.254853	-	-	↓	-	Aging-specific	3.04715
S100A9	NA	NA	NA	NA	1.29435	0.0176789	-0.147702	0.600176	-	-	↑	-	Aging-specific	3.04689
KAT2B	-0.22659	0.0828316	-0.271851	0.00593845	0.550881	0.00319179	-0.00148068	0.557849	-	↓	↑	-	Aging-specific	3.04685
ARHGAP20	0.514714	0.417787	-0.46551	0.169868	-0.594986	0.0035343	-0.139364	0.200835	-	-	↓	-	Aging-specific	3.04668
GATAD1	0.00795108	0.940903	-0.263444	0.00115186	0.16281	0.00130669	0.125051	0.147727	-	↓	↑	-	Aging-specific	3.04664
CDC34	0.249708	0.00452752	0.079428	0.518935	-0.227945	0.00151844	-0.0729109	0.0678868	↑	-	↓	-	Aging-specific	3.04655
TULP3	0.0180504	0.808222	-0.0142927	0.757734	0.507426	0.00290251	0.116407	0.288667	-	-	↑	-	Aging-specific	3.04465
RAP2B	-0.161583	0.182804	-0.186804	0.046942	-0.281228	0.00173027	0.0242331	0.704645	-	↓	↓	-	Aging-specific	3.04311
ROCK2	-0.0977366	0.347133	-0.283624	0.000462776	-0.324645	0.00192198	-0.0124632	0.348464	-	↓	↓	-	Aging-specific	3.0409
FDX2	0.166873	0.0507458	0.0700944	0.561209	-0.440865	0.00251469	-0.237448	0.0637323	-	-	↓	-	Aging-specific	3.04038
SLC18B1	-0.144529	0.645539	-0.226822	0.276971	0.550223	0.00323534	0.0050987	0.656343	-	-	↑	-	Aging-specific	3.0403
LDB2	0.183254	0.531514	0.0880914	0.679026	-0.302491	0.00183562	-0.126689	0.141454	-	-	↓	-	Aging-specific	3.03871
MAPRE2	-0.52373	0.00237852	0.245917	0.0328611	-0.322213	0.00192637	0.050668	0.327864	↓	↑	↓	-	Aging-specific	3.03747
SCAMP2	0.0659642	0.425056	0.0202498	0.761349	0.449305	0.00259872	0.0663661	0.437074	-	-	↑	-	Aging-specific	3.03455
PDLIM4	0.290901	0.0790882	0.144475	0.394068	0.328316	0.00196767	0.0814824	0.464742	-	-	↑	-	Aging-specific	3.03436
RGS8	NA	NA	NA	NA	-0.399511	0.00231888	-0.0531462	0.236136	-	-	↓	-	Aging-specific	3.03423
TTPAL	0.0421649	0.70547	-0.175015	0.00414445	-0.391482	0.00227896	-0.11219	0.166563	-	↓	↓	-	Aging-specific	3.03375
LOC105369228	-0.376879	0.113921	0.258981	0.0824512	0.519437	0.0030601	0.0623604	0.639967	-	-	↑	-	Aging-specific	3.0337
CNTNAP3	NA	NA	NA	NA	0.399257	0.00232818	-0.105029	0.69337	-	-	↑	-	Aging-specific	3.03224
GRASLND	NA	NA	NA	NA	-0.504534	0.00296961	-0.110278	0.399262	-	-	↓	-	Aging-specific	3.03184
CPNE4	NA	NA	NA	NA	-0.47139	0.00276922	-0.479727	0.0575937	-	-	↓	-	Aging-specific	3.02903
MTUS2	1.00305	0.0123367	-0.133022	0.684523	-0.501725	0.00296994	-0.116004	0.0608999	↑	-	↓	-	Aging-specific	3.02898
GRIK3	NA	NA	NA	NA	-0.280534	0.00178536	0.0609	0.578186	-	-	↓	-	Aging-specific	3.02881
TNFRSF10B	-0.0789942	0.669884	-0.473867	1.02043e-05	0.35882	0.00213817	0.188483	0.0615652	-	↓	↑	-	Aging-specific	3.02878
ELF1	-0.0100189	0.932206	-0.299611	0.000313432	0.50038	0.00296961	0.254372	0.149145	-	↓	↑	-	Aging-specific	3.02768
CSF1	0.0451507	0.866627	-0.0643768	0.695751	0.244296	0.00165022	0.0833786	0.465187	-	-	↑	-	Aging-specific	3.02675
RIMKLA	NA	NA	NA	NA	-0.515843	0.00309722	-0.167048	0.0638252	-	-	↓	-	Aging-specific	3.02487
DIO2	-0.623001	0.424716	0.591685	0.149196	-0.759266	0.00543006	-0.209146	0.674725	-	-	↓	-	Aging-specific	3.02446
IRF9	0.140263	0.0914154	-0.105425	0.140145	0.376656	0.00225013	-0.0377577	0.854358	-	-	↑	-	Aging-specific	3.02445
MID1IP1	-0.120493	0.300188	0.194598	0.073568	0.621271	0.00396924	0.101574	0.652367	-	-	↑	-	Aging-specific	3.02256
SEPTIN5	0.174915	0.374702	0.179674	0.234158	-0.368795	0.00222096	-0.273881	0.28841	-	-	↓	-	Aging-specific	3.02225
SEZ6	NA	NA	NA	NA	-0.54165	0.00331064	-0.222491	0.0733678	-	-	↓	-	Aging-specific	3.02174
SEZ6L	NA	NA	NA	NA	-0.441017	0.00263294	-0.165472	0.167809	-	-	↓	-	Aging-specific	3.02058
CENPS	-0.00765442	0.957781	0.100365	0.250449	-0.461126	0.00276171	0.0453207	0.523508	-	-	↓	-	Aging-specific	3.01995
ZNF480	-0.272648	0.0116475	0.0382723	0.624899	0.186748	0.00146952	0.153592	0.0714633	↓	-	↑	-	Aging-specific	3.01957
SELL	NA	NA	NA	NA	0.988495	0.00933395	-0.040195	0.588837	-	-	↑	-	Aging-specific	3.01843
ATL3	-0.019067	0.877741	-0.232508	0.00049181	0.174042	0.00143141	0.0791784	0.187281	-	↓	↑	-	Aging-specific	3.01828
RICTOR	-0.119969	0.378404	-0.201168	0.0572762	0.256267	0.00173027	0.102117	0.261187	-	-	↑	-	Aging-specific	3.01815
SLC27A3	0.151777	0.40211	-0.148322	0.259554	0.659299	0.00437857	-0.280812	0.190975	-	-	↑	-	Aging-specific	3.01797
DLGAP3	NA	NA	NA	NA	-0.615988	0.00396924	-0.071362	0.729526	-	-	↓	-	Aging-specific	3.01728
IL1RL2	-0.207691	0.530381	-0.220016	0.295438	-0.247759	0.0017041	0.017832	0.0673009	-	-	↓	-	Aging-specific	3.01626
TRIP10	0.13753	0.191438	0.102614	0.174575	0.661752	0.00442121	0.146663	0.591515	-	-	↑	-	Aging-specific	3.01621
SPRN	-0.0176391	0.935306	-0.00612891	0.972466	-0.499218	0.00304355	-0.120192	0.534449	-	-	↓	-	Aging-specific	3.01584
TMEM160	0.301647	0.0940023	-0.271979	0.302272	-0.51944	0.00319179	-0.281488	0.0575937	-	-	↓	-	Aging-specific	3.01541
TMBIM1	-0.142295	0.181187	-0.106199	0.0957206	0.698499	0.00483189	-0.11648	0.738609	-	-	↑	-	Aging-specific	3.01438
IL1RL1	NA	NA	NA	NA	1.22933	0.0164097	-0.664835	0.202735	-	-	↑	-	Aging-specific	3.01423
CD63	0.110878	0.317358	-0.121735	0.063563	0.236756	0.00166964	-0.0331394	0.566922	-	-	↑	-	Aging-specific	3.01413
RHOBTB2	0.00548766	0.957009	0.0356211	0.64903	-0.569003	0.00359844	-0.0501237	0.53633	-	-	↓	-	Aging-specific	3.01289
JPT1	0.129734	0.368712	0.390206	0.0026977	-0.622813	0.00407877	-0.346784	0.0575937	-	↑	↓	-	Aging-specific	3.01228
CMTM4	-0.0670544	0.582564	-0.161838	0.0572434	-0.178414	0.00146704	-0.0179104	0.248966	-	-	↓	-	Aging-specific	3.01197
FBXL16	NA	NA	NA	NA	-0.486871	0.002987	-0.171512	0.285954	-	-	↓	-	Aging-specific	3.01164
WLS	0.752756	0.00499027	-0.0648728	0.799994	0.525624	0.00327008	0.0395353	0.335534	↑	-	↑	-	Aging-specific	3.01107
PRPH2	-0.30517	0.465683	0.00243968	0.993199	-0.821788	0.00650117	-0.0600847	0.344505	-	-	↓	-	Aging-specific	3.0088
OPRD1	NA	NA	NA	NA	-0.370275	0.00230016	-0.0200739	0.652951	-	-	↓	-	Aging-specific	3.00852
FAM114A1	-0.0332068	0.675787	0.0446354	0.412147	0.44193	0.00272092	0.188729	0.285113	-	-	↑	-	Aging-specific	3.00721
SP110	0.115675	0.262516	-0.235454	0.0018328	0.357189	0.00223914	0.104503	0.206067	-	↓	↑	-	Aging-specific	3.00711
ADCY1	-1.25621	0.000986765	-0.340448	0.253868	-0.359062	0.00225648	-0.142889	0.427538	↓	-	↓	-	Aging-specific	3.00563
IRAK3	-0.562391	0.0184885	-0.339401	0.0476533	0.298859	0.00196825	0.0872134	0.590374	↓	↓	↑	-	Aging-specific	3.00478
CNTN4	NA	NA	NA	NA	-0.778518	0.00596808	-0.135398	0.393363	-	-	↓	-	Aging-specific	3.00268
TOM1L1	-0.216274	0.262913	-0.00251013	0.987774	-0.32221	0.00208838	-0.146682	0.390934	-	-	↓	-	Aging-specific	3.0024
RIMOC1	-0.146184	0.143122	-0.333646	0.000207094	0.203915	0.00160068	0.0136975	0.235279	-	↓	↑	-	Aging-specific	2.99961
MEGF10	NA	NA	NA	NA	0.351158	0.00225013	0.228547	0.0991181	-	-	↑	-	Aging-specific	2.99895
SNX3	-0.24744	0.00158344	-0.10909	0.0378464	-0.31831	0.00208838	-0.026539	0.390751	↓	↓	↓	-	Aging-specific	2.9985
IPW	0.0329694	0.837578	-0.332684	0.00125002	0.316461	0.00208311	-0.00605882	0.359866	-	↓	↑	-	Aging-specific	2.99775
PMP2	NA	NA	NA	NA	0.548719	0.00355867	0.0636161	0.196071	-	-	↑	-	Aging-specific	2.99743
EFNB3	-0.0187532	0.97331	-0.0492189	0.893341	-0.687516	0.0049116	-0.00716825	0.53664	-	-	↓	-	Aging-specific	2.99629
SYNE3	0.112861	0.693986	-0.0786448	0.657664	0.311643	0.00206842	0.123056	0.0575937	-	-	↑	-	Aging-specific	2.996
CSRP2	0.452357	0.0740638	-0.0103824	0.965033	0.479078	0.00304209	0.05532	0.53782	-	-	↑	-	Aging-specific	2.99591
GABRA4	NA	NA	NA	NA	-0.641169	0.00442121	-0.221485	0.114748	-	-	↓	-	Aging-specific	2.99563
PTGER3	-0.325261	0.47799	0.20334	0.534736	-0.241161	0.00177043	0.0242276	0.382908	-	-	↓	-	Aging-specific	2.99308
BST2	-2.02558	0.0039659	-1.43911	0.00474932	0.415143	0.00264513	0.0473238	0.412179	↓	↓	↑	-	Aging-specific	2.9927
SERPINB9	0.0445377	0.926712	-0.859893	0.000278356	0.377437	0.00243661	-0.11311	0.16495	-	↓	↑	-	Aging-specific	2.99065
SOCS7	0.133305	0.0433732	0.015894	0.769813	-0.275163	0.00193964	-0.0793788	0.224719	↑	-	↓	-	Aging-specific	2.98744
CCDC18-AS1	-0.361802	0.0752015	-0.1845	0.203559	0.560896	0.00376907	0.00211355	0.526135	-	-	↑	-	Aging-specific	2.98466
TSPAN5	-0.127088	0.305329	0.140162	0.176326	-0.359335	0.00237278	-0.0841715	0.0943825	-	-	↓	-	Aging-specific	2.98408
LCP2	NA	NA	NA	NA	0.151948	0.00147224	0.07567	0.251165	-	-	↑	-	Aging-specific	2.98397
CRHR1	NA	NA	NA	NA	-0.627906	0.0044051	-0.163958	0.217732	-	-	↓	-	Aging-specific	2.98395
RPH3A	NA	NA	NA	NA	-0.683859	0.0050124	-0.498285	0.0575937	-	-	↓	-	Aging-specific	2.98381
FAM182B	NA	NA	NA	NA	-0.369698	0.00244071	0.0131378	0.273656	-	-	↓	-	Aging-specific	2.98218
GALNT9	NA	NA	NA	NA	-0.678751	0.0049949	-0.324185	0.0908902	-	-	↓	-	Aging-specific	2.98022
NFKBIA	-0.0623506	0.688691	-0.0164791	0.887523	0.416827	0.00275391	0.115106	0.641512	-	-	↑	-	Aging-specific	2.97688
CEBPD	0.780871	0.0279631	-0.733064	0.00818787	0.923063	0.00885508	0.0212132	0.860344	↑	↓	↑	-	Aging-specific	2.97587
ZNF274	0.00825485	0.952373	0.00404157	0.965128	0.468118	0.0031082	0.0558045	0.668783	-	-	↑	-	Aging-specific	2.97561
VSTM2A	NA	NA	NA	NA	-0.745892	0.00589842	-0.118345	0.0575937	-	-	↓	-	Aging-specific	2.97516
CCDC85A	-0.19833	0.764554	1.08748	0.00743171	-0.30826	0.00215754	0.138108	0.0575937	-	↑	↓	-	Aging-specific	2.9743
ADIPOR2	0.0442631	0.447152	-0.0335575	0.358216	0.623835	0.00446426	0.0299677	0.900223	-	-	↑	-	Aging-specific	2.97409
SDC2	0.175991	0.497886	-0.281128	0.0990977	0.470304	0.00314122	0.00213336	0.281258	-	-	↑	-	Aging-specific	2.97321
B4GALT4	0.0860893	0.54545	0.0246291	0.816652	0.236799	0.0018358	-0.0281671	0.307683	-	-	↑	-	Aging-specific	2.97297
DACT3	-0.136196	0.5721	-0.270041	0.0454286	-0.145968	0.00149475	0.0397566	0.155619	-	↓	↓	-	Aging-specific	2.9714
ANXA2	0.108482	0.194807	0.0644131	0.256557	0.6837	0.00516226	0.018277	0.285457	-	-	↑	-	Aging-specific	2.97086
SNORD104	0.00414773	0.988207	0.500584	0.00214629	0.548902	0.0037909	-0.0584589	0.706097	-	↑	↑	-	Aging-specific	2.97016
PPP1R3E	-0.0204444	0.893758	-0.0619728	0.402269	0.299952	0.00213928	-0.0995578	0.487113	-	-	↑	-	Aging-specific	2.96968
RO60	-0.198993	0.0307731	-0.313644	0.000905163	0.255166	0.00193228	0.11622	0.0625555	↓	↓	↑	-	Aging-specific	2.9691
C17ORF100	0.18142	0.258433	0.0382591	0.782112	-0.484558	0.0032784	-0.120201	0.407557	-	-	↓	-	Aging-specific	2.9689
HENMT1	0.154963	0.282365	-0.0147692	0.898991	-0.743344	0.00595581	-0.180313	0.0575937	-	-	↓	-	Aging-specific	2.9684
ANXA3	-0.515498	0.136057	-0.24782	0.40834	0.903305	0.00861523	0.0582204	0.567276	-	-	↑	-	Aging-specific	2.96804
PLCB1	0.228522	0.409807	0.30803	0.185356	-0.633405	0.0046301	-0.0522835	0.399722	-	-	↓	-	Aging-specific	2.96781
OCIAD2	0.591457	0.00309929	0.0964235	0.599618	-0.466224	0.00315767	-0.331387	0.0575937	↑	-	↓	-	Aging-specific	2.96686
TYRP1	NA	NA	NA	NA	-1.24778	0.0191151	-0.103245	0.572149	-	-	↓	-	Aging-specific	2.9664
NAGA	-0.0781696	0.398119	0.148313	0.028614	0.387268	0.0026449	-0.0218468	0.725645	-	↑	↑	-	Aging-specific	2.96486
NEDD1	-0.0324305	0.904452	0.269526	0.0129779	0.331122	0.0023249	0.118433	0.0575937	-	↑	↑	-	Aging-specific	2.96472
VPS26B	0.0138222	0.846912	-0.0494123	0.167536	-0.382821	0.00262232	-0.128077	0.0899706	-	-	↓	-	Aging-specific	2.96414
ANKRD13A	-0.117447	0.263562	-0.0239858	0.762192	0.463463	0.00315767	0.0963429	0.464742	-	-	↑	-	Aging-specific	2.9641
PPP2R5E	-0.282768	0.000759834	-0.105244	0.0922226	-0.279408	0.00206842	-0.0524136	0.369944	↓	-	↓	-	Aging-specific	2.96377
RHEBL1	0.0102299	0.981158	0.590213	0.00868772	-0.811153	0.00704828	-0.20431	0.379112	-	↑	↓	-	Aging-specific	2.96307
KCNA6	NA	NA	NA	NA	-0.478486	0.0032784	0.100298	0.143495	-	-	↓	-	Aging-specific	2.96282
CDKL5	0.0972128	0.474558	0.0196359	0.878234	-0.346415	0.00242188	-0.134569	0.187081	-	-	↓	-	Aging-specific	2.96226
HSF4	0.177199	0.507434	-0.0451742	0.82806	0.212432	0.0017805	-0.0922993	0.465493	-	-	↑	-	Aging-specific	2.96189
SLC27A1	0.105428	0.618959	-0.307842	0.022149	0.276368	0.00206508	0.0522794	0.44456	-	↓	↑	-	Aging-specific	2.96143
KCTD1	0.0788964	0.620437	0.150069	0.0770408	-0.312305	0.00225013	-0.0566043	0.411912	-	-	↓	-	Aging-specific	2.9601
SYT17	NA	NA	NA	NA	-0.325818	0.00232818	-0.103178	0.557583	-	-	↓	-	Aging-specific	2.9588
UCK2	-0.0345152	0.771996	-0.042714	0.638838	-0.432885	0.00297952	-0.187486	0.0575937	-	-	↓	-	Aging-specific	2.95874
NNAT	-0.0399128	0.934438	-0.059972	0.751661	-0.702483	0.005546	0.169448	0.42078	-	-	↓	-	Aging-specific	2.9585
PYCARD	0.0400428	0.881483	-0.0494523	0.8067	0.386769	0.00268425	0.0900455	0.419668	-	-	↑	-	Aging-specific	2.95795
MICA	0.285638	0.300872	0.103936	0.541397	0.321075	0.00230764	-0.0291643	0.348579	-	-	↑	-	Aging-specific	2.95791
CHM	-0.170436	0.062714	-0.104409	0.186721	-0.468824	0.00324428	0.0355002	0.354885	-	-	↓	-	Aging-specific	2.95771
LRFN2	NA	NA	NA	NA	-0.449037	0.00310816	-0.122777	0.225175	-	-	↓	-	Aging-specific	2.95653
CACNB4	NA	NA	NA	NA	-0.724757	0.00586491	-0.06716	0.463261	-	-	↓	-	Aging-specific	2.9565
PIRT	NA	NA	NA	NA	0.905496	0.00890559	0.2125	0.346029	-	-	↑	-	Aging-specific	2.95583
AXL	-0.167394	0.201908	0.127087	0.200994	0.427688	0.00297323	-0.0802003	0.853997	-	-	↑	-	Aging-specific	2.95446
RARB	-0.093212	0.926482	0.944612	0.0483036	-0.217261	0.0018358	0.15	0.0514773	-	↑	↓	-	Aging-specific	2.95344
PCDH7	2.43151	0.000399125	-0.326216	0.57934	-0.37505	0.00264478	0.00520513	0.535624	↑	-	↓	-	Aging-specific	2.95266
ANP32B	0.0130246	0.920126	0.183391	0.0264466	0.501956	0.003546	0.17136	0.274532	-	↑	↑	-	Aging-specific	2.95222
H2AC25	NA	NA	NA	NA	-0.305379	0.00225735	0.0295141	0.437961	-	-	↓	-	Aging-specific	2.95178
ZC4H2	-0.0469866	0.693002	-0.0552403	0.38755	-0.20254	0.00178258	0.0170733	0.21959	-	-	↓	-	Aging-specific	2.95149
ANXA2R-AS1	0.161793	0.345539	-0.027523	0.854386	0.546735	0.00393968	0.0297607	0.443166	-	-	↑	-	Aging-specific	2.95127
ANKRD33B	0.537533	0.166826	-1.16998	2.90757e-05	-0.51785	0.00368804	-0.149653	0.188966	-	↓	↓	-	Aging-specific	2.95105
CALD1	0.254968	0.382545	-0.620559	0.00518852	0.293165	0.00220158	0.141531	0.0575937	-	↓	↑	-	Aging-specific	2.95043
RAB35	0.0628983	0.315263	0.122996	0.0499523	-0.317317	0.00232818	-0.0770566	0.202512	-	↑	↓	-	Aging-specific	2.9503
ZNF678	-0.189326	0.1883	0.0235951	0.863903	0.369426	0.00263168	0.0664567	0.145318	-	-	↑	-	Aging-specific	2.94919
OTUD7B	-0.038918	0.697517	0.0442781	0.423876	0.314211	0.00231888	0.140005	0.36167	-	-	↑	-	Aging-specific	2.94893
MTUS1	NA	NA	NA	NA	0.489876	0.00347858	0.172098	0.26778	-	-	↑	-	Aging-specific	2.94847
CDIPT	-0.00740117	0.951816	-0.07407	0.364519	-0.121377	0.00149389	-0.165686	0.0575937	-	-	↓	-	Aging-specific	2.94706
LRRC1	0.220525	0.412675	0.102271	0.649253	0.694567	0.00560142	0.114647	0.7657	-	-	↑	-	Aging-specific	2.94627
MARCHF3	-0.35654	0.0436139	0.482919	0.0104316	0.450585	0.00320597	-0.0328501	0.728145	↓	↑	↑	-	Aging-specific	2.94463
WDR75	-0.0269335	0.824569	0.0497038	0.413279	0.182564	0.00173027	-0.096981	0.135388	-	-	↑	-	Aging-specific	2.94445
ARL15	-0.182092	0.325377	-0.38025	0.008139	-0.179572	0.00172053	-0.183314	0.269937	-	↓	↓	-	Aging-specific	2.94391
ATP23	-0.347312	0.0414488	0.111834	0.421911	-0.241262	0.0019843	0.041447	0.669419	↓	-	↓	-	Aging-specific	2.94365
SLCO4A1	NA	NA	NA	NA	0.736406	0.00622032	-0.0317358	0.714539	-	-	↑	-	Aging-specific	2.94259
MTMR12	-0.0264971	0.756487	-0.0319469	0.530427	-0.399304	0.00286617	0.0378343	0.116688	-	-	↓	-	Aging-specific	2.942
PHKG1	-0.211424	0.00876112	-0.134981	0.0320772	0.495804	0.00358339	0.109921	0.347784	↓	↓	↑	-	Aging-specific	2.94151
TEAD1	-0.00240008	0.982383	-0.238034	0.000676512	0.281326	0.00219114	0.242197	0.0575937	-	↓	↑	-	Aging-specific	2.94066
PRKCG	NA	NA	NA	NA	-0.475032	0.00343044	-0.351596	0.127204	-	-	↓	-	Aging-specific	2.93968
CNIH3	-0.670579	0.0254383	-0.0224572	0.939705	-0.415444	0.00299117	-0.261674	0.0838884	↓	-	↓	-	Aging-specific	2.9396
TRAF3IP2	-0.223594	0.122496	-0.209012	0.105916	0.445442	0.00321858	0.13141	0.371068	-	-	↑	-	Aging-specific	2.93778
SWAP70	-0.147135	0.176739	-0.522411	1.7905e-06	0.365921	0.00268807	0.109224	0.0582764	-	↓	↑	-	Aging-specific	2.93648
FXYD1	0.0379945	0.944251	-0.707803	0.00385071	0.524442	0.00387862	0.0220826	0.408022	-	↓	↑	-	Aging-specific	2.93576
BGN	0.0518305	0.852104	0.284009	0.0306426	0.468568	0.00341234	0.0643343	0.156568	-	↑	↑	-	Aging-specific	2.93552
EIF4EBP3	-0.0754864	0.650655	-0.378575	0.00285779	0.336706	0.00252822	-0.0278386	0.731111	-	↓	↑	-	Aging-specific	2.93389
GABRB3	-1.00866	0.144885	-0.548571	0.264162	-0.451633	0.00329837	-0.135914	0.210933	-	-	↓	-	Aging-specific	2.93333
GREM2	-0.148372	0.653378	-0.702968	0.000756363	-0.435007	0.00317613	-0.181861	0.0765481	-	↓	↓	-	Aging-specific	2.93311
LINC00460	NA	NA	NA	NA	-0.383915	0.0028307	-0.05904	0.276754	-	-	↓	-	Aging-specific	2.93202
DIRAS1	0.140706	0.566787	0.0923095	0.559632	-0.658683	0.00532962	-0.0852462	0.47391	-	-	↓	-	Aging-specific	2.93199
NCALD	0.439376	0.0399737	-0.26627	0.0337978	-0.247176	0.00206842	-0.0763617	0.298485	↑	↓	↓	-	Aging-specific	2.93154
ABHD14B	-0.0568115	0.721958	-0.0712129	0.416428	0.344629	0.00260046	0.00948914	0.330927	-	-	↑	-	Aging-specific	2.92958
SCAF11	-0.0459065	0.593789	-0.204261	0.00313061	0.274488	0.00221432	0.0841497	0.0663306	-	↓	↑	-	Aging-specific	2.92925
SLC7A8	0.411074	0.389447	0.0665432	0.832229	-0.416998	0.00308208	-0.0870434	0.145862	-	-	↓	-	Aging-specific	2.92815
GPHN	-0.0284916	0.816252	0.0890668	0.302243	-0.3565	0.00268807	-0.0560649	0.65163	-	-	↓	-	Aging-specific	2.92706
MYD88	0.126216	0.0950262	-0.14667	0.00519168	0.554884	0.00426127	-0.0694032	0.661697	-	↓	↑	-	Aging-specific	2.92535
BMAL1	-0.036842	0.89179	0.14411	0.286209	-0.450102	0.0033623	0.146095	0.0632346	-	-	↓	-	Aging-specific	2.92347
MAP3K20	0.034224	0.868821	-0.0168031	0.893789	0.396087	0.00296961	0.00610164	0.658698	-	-	↑	-	Aging-specific	2.92339
HLA-E	-0.0222522	0.880886	-0.21913	0.00767316	0.587942	0.00462821	9.58536e-05	0.452044	-	↓	↑	-	Aging-specific	2.92253
HILPDA	-0.0179754	0.918087	0.226303	0.0138027	0.987992	0.0116309	-0.269314	0.507348	-	↑	↑	-	Aging-specific	2.92238
CENPVL2	NA	NA	NA	NA	-0.169505	0.00177043	-0.212531	0.0575937	-	-	↓	-	Aging-specific	2.92143
PILRA	NA	NA	NA	NA	0.347226	0.00268425	0.0364495	0.400331	-	-	↑	-	Aging-specific	2.9184
STK3	-0.0784152	0.478416	-0.163938	0.00728861	0.162133	0.00175557	0.165201	0.052031	-	↓	↑	-	Aging-specific	2.91771
SMOX	0.492841	0.0126798	0.314381	0.0476533	0.443943	0.00335992	0.0781911	0.365668	↑	↑	↑	-	Aging-specific	2.91761
B3GNT9	0.0695646	0.575988	0.0259256	0.758733	0.400917	0.00304371	-0.0459835	0.648495	-	-	↑	-	Aging-specific	2.91751
TWSG1	0.0930319	0.459537	-0.448618	0.000207212	0.395662	0.00300845	-0.012425	0.382553	-	↓	↑	-	Aging-specific	2.91732
FRRS1L	NA	NA	NA	NA	-0.522762	0.00404282	-0.119987	0.370374	-	-	↓	-	Aging-specific	2.91608
KCNH5	NA	NA	NA	NA	-0.502684	0.00386952	0.0722089	0.100661	-	-	↓	-	Aging-specific	2.91503
FNDC9	NA	NA	NA	NA	-0.873347	0.00908786	-0.370575	0.0737431	-	-	↓	-	Aging-specific	2.91489
UBE2QL1	NA	NA	NA	NA	-0.627537	0.00516319	-0.323956	0.0575937	-	-	↓	-	Aging-specific	2.91462
WDFY3-AS2	-0.265832	0.15412	-0.58174	0.000669149	0.461119	0.00354107	0.0698055	0.240377	-	↓	↑	-	Aging-specific	2.91198
TMEM178B	NA	NA	NA	NA	-0.318107	0.00255211	-0.17569	0.0575937	-	-	↓	-	Aging-specific	2.91121
PRIMA1	NA	NA	NA	NA	0.692932	0.00606468	0.107857	0.563127	-	-	↑	-	Aging-specific	2.91012
FAM181B	NA	NA	NA	NA	0.297669	0.00245087	0.196993	0.0575937	-	-	↑	-	Aging-specific	2.90835
LINC01511	NA	NA	NA	NA	-0.455836	0.0035343	-0.104388	0.433362	-	-	↓	-	Aging-specific	2.90753
SRPK3	0.00322536	0.995666	-0.285271	0.459641	0.398461	0.00309883	0.038846	0.763017	-	-	↑	-	Aging-specific	2.90726
SLC2A13	-0.410304	0.0295565	-0.120828	0.363487	-0.378029	0.00296961	-0.10706	0.443586	↓	-	↓	-	Aging-specific	2.90533
STAG1	-0.0473612	0.645643	-0.0475217	0.464927	0.220248	0.00206508	0.184998	0.0575937	-	-	↑	-	Aging-specific	2.90531
CSRP1	0.51633	0.0124655	0.0546435	0.795621	0.488239	0.00383573	0.179777	0.360806	↑	-	↑	-	Aging-specific	2.90439
MRPS17	0.156454	0.0200878	0.0284193	0.58438	-0.350353	0.00279426	-0.144413	0.0575937	↑	-	↓	-	Aging-specific	2.90409
ZNF395	-0.521154	0.00423675	-0.0482924	0.802884	0.436875	0.00341234	0.0650916	0.288941	↓	-	↑	-	Aging-specific	2.90382
REL	-0.0589315	0.728137	-0.0693316	0.500607	0.197637	0.00196825	0.104929	0.354979	-	-	↑	-	Aging-specific	2.90356
CHST14	-0.00756317	0.95598	0.122877	0.0951984	0.54109	0.00435285	0.0289188	0.867549	-	-	↑	-	Aging-specific	2.90232
RAMP1	1.10105	0.0302352	-0.876882	0.0231189	0.302334	0.00251267	0.088871	0.29802	↑	↓	↑	-	Aging-specific	2.9022
GRM7	NA	NA	NA	NA	-0.370239	0.00293808	-0.184039	0.160283	-	-	↓	-	Aging-specific	2.90217
ZDHHC23	-0.199832	0.39982	0.142479	0.346959	-0.782544	0.00759463	-0.546455	0.062681	-	-	↓	-	Aging-specific	2.90204
ACAD11	-0.0483223	0.793566	-0.435711	0.000882087	0.473703	0.00373297	0.0473449	0.517553	-	↓	↑	-	Aging-specific	2.90165
SLC8A3	NA	NA	NA	NA	-0.299948	0.00250603	-0.140679	0.14773	-	-	↓	-	Aging-specific	2.90096
WHRN	0.248144	0.434317	0.289714	0.0931965	0.49887	0.00396618	0.131107	0.633413	-	-	↑	-	Aging-specific	2.9005
DYNLL2	0.0496384	0.383696	-0.051027	0.206513	-0.320142	0.00263294	-0.0125533	0.29748	-	-	↓	-	Aging-specific	2.8997
ST8SIA3	NA	NA	NA	NA	-0.527248	0.00425922	-0.203142	0.0749682	-	-	↓	-	Aging-specific	2.89792
KLF10	-0.124164	0.305309	0.215562	0.0105446	-0.506844	0.00407877	-0.222726	0.348754	-	↑	↓	-	Aging-specific	2.89631
PLD3	-0.0518585	0.722521	0.0387214	0.709776	-0.560143	0.00461186	-0.306671	0.0575937	-	-	↓	-	Aging-specific	2.89627
LAMB1	-0.408871	0.0111417	-0.0669217	0.593767	-0.750404	0.00714962	-0.0737733	0.435178	↓	-	↓	-	Aging-specific	2.89612
SYVN1	0.00689938	0.950755	0.134813	0.0157918	0.100228	0.00160068	0.00818213	0.636095	-	↑	↑	-	Aging-specific	2.89592
MINDY3	-0.165509	0.0104823	-0.200562	0.000579318	-0.489828	0.00392823	-0.0565138	0.563925	↓	↓	↓	-	Aging-specific	2.89563
MELTF	0.419653	0.0573433	0.294887	0.0996329	-0.225233	0.00213817	0.0716286	0.243079	-	-	↓	-	Aging-specific	2.89519
MS4A14	NA	NA	NA	NA	0.492258	0.0039665	0.172733	0.409144	-	-	↑	-	Aging-specific	2.89385
B4GALT3	0.181641	0.0418684	0.137692	0.0388701	-0.15481	0.00182404	0.049486	0.166794	↑	↑	↓	-	Aging-specific	2.89378
TMEM223	0.154134	0.0339425	-0.0919359	0.0738759	-0.255595	0.00230092	-0.00892738	0.583203	↑	-	↓	-	Aging-specific	2.89369
CRYL1	-0.122935	0.510661	-0.0982956	0.33916	0.460311	0.00370328	-0.115025	0.636755	-	-	↑	-	Aging-specific	2.89172
ATP5PB	0.00536969	0.943471	0.0385783	0.310729	-0.437033	0.00351673	-0.223338	0.0847364	-	-	↓	-	Aging-specific	2.89089
FNDC5	0.413249	0.0920723	0.170118	0.372334	-0.34808	0.00286691	-0.0973881	0.471597	-	-	↓	-	Aging-specific	2.89067
ALOX5	NA	NA	NA	NA	0.250394	0.00228967	0.0969251	0.561782	-	-	↑	-	Aging-specific	2.89062
ZNF706	-0.106208	0.150379	0.0307506	0.546365	-0.261601	0.00235015	-0.0542717	0.767534	-	-	↓	-	Aging-specific	2.89051
ROM1	0.0280331	0.914062	-0.169769	0.266993	0.529023	0.00435405	0.0955076	0.427856	-	-	↑	-	Aging-specific	2.89013
TBL1XR1	-0.191292	0.215665	-0.454525	0.000641721	-0.22748	0.00217849	0.0294304	0.261118	-	↓	↓	-	Aging-specific	2.88932
DIRAS2	NA	NA	NA	NA	-0.251079	0.00230016	-0.192294	0.0575937	-	-	↓	-	Aging-specific	2.88932
SH3RF3	0.171089	0.478619	-0.270567	0.0350628	-0.349057	0.00288328	0.0171588	0.452192	-	↓	↓	-	Aging-specific	2.88917
SASH1	-0.211737	0.109063	-0.118727	0.313046	0.456047	0.00370496	0.208832	0.164356	-	-	↑	-	Aging-specific	2.88726
NAT14	0.321561	0.0109772	0.0475533	0.694078	-0.433897	0.00352426	-0.0734261	0.464271	↑	-	↓	-	Aging-specific	2.88683
B3GALT6	0.156651	0.0427681	0.055666	0.499205	-0.435042	0.0035343	-0.141498	0.0825498	↑	-	↓	-	Aging-specific	2.88674
TMEM9	0.0714987	0.457214	0.0691365	0.305379	-0.35939	0.00297308	-0.083533	0.405208	-	-	↓	-	Aging-specific	2.88618
TBC1D25	-0.0220197	0.816707	-0.0350617	0.553206	-0.229998	0.00222096	-0.0816165	0.068254	-	-	↓	-	Aging-specific	2.88346
XYLT1	-0.0470996	0.867553	0.554045	0.000430655	-0.22888	0.00222096	-0.0456144	0.602851	-	↑	↓	-	Aging-specific	2.88234
DOC2A	0.170429	0.115646	0.258662	0.0298241	-0.696281	0.00652571	-0.3117	0.233647	-	↑	↓	-	Aging-specific	2.88165
EXTL3	-0.0444883	0.707167	0.087337	0.329785	-0.369092	0.00307222	-0.02441	0.828437	-	-	↓	-	Aging-specific	2.88164
B3GAT2	-0.25705	0.000555091	-0.134343	0.0309879	0.251924	0.00234913	0.183233	0.0575937	↓	↓	↑	-	Aging-specific	2.88102
THY1	0.164566	0.322329	-0.278946	0.0221558	-0.54579	0.00463274	-0.343948	0.0561575	-	↓	↓	-	Aging-specific	2.87995
ZC3H6	0.0191924	0.905252	-0.297194	0.00478122	0.192674	0.0020571	0.0575484	0.617413	-	↓	↑	-	Aging-specific	2.87942
APOLD1	0.196032	0.515943	0.356796	0.0276131	1.10646	0.0169278	-0.0694251	0.652029	-	↑	↑	-	Aging-specific	2.87786
SERTAD4	0.647702	0.173887	-1.09827	0.00224875	-0.320165	0.00276922	0.0721479	0.266343	-	↓	↓	-	Aging-specific	2.87781
KCNQ5	0.64548	0.0319838	0.0141248	0.969685	-0.939369	0.0115313	-0.144747	0.26235	↑	-	↓	-	Aging-specific	2.87749
CAMSAP1	0.0329497	0.728681	0.134834	0.0805013	-0.274677	0.00249665	-0.0157018	0.736054	-	-	↓	-	Aging-specific	2.87732
NPM3	0.171336	0.21619	0.257246	0.0239563	-0.413965	0.0034499	-0.28341	0.217667	-	↑	↓	-	Aging-specific	2.87616
IGFBP2	-1.13467	0.0836793	-0.645714	0.151802	-1.05137	0.0149839	0.129197	0.558515	-	-	↓	-	Aging-specific	2.87575
LGALSL	0.58502	0.241372	-0.328377	0.304328	-0.381388	0.00320415	-0.135466	0.347831	-	-	↓	-	Aging-specific	2.87568
JMJD7	0.238324	0.0957241	0.132614	0.234723	-0.340072	0.00291433	0.0286812	0.265065	-	-	↓	-	Aging-specific	2.87553
THTPA	0.0208909	0.894833	-0.141731	0.0470779	-0.31585	0.00276171	-0.00251841	0.97379	-	↓	↓	-	Aging-specific	2.87467
BNIP1	0.174064	0.0282715	0.0567852	0.322576	-0.222402	0.00224083	-0.129681	0.0578113	↑	-	↓	-	Aging-specific	2.87199
GFPT2	0.156898	0.580425	-0.0174819	0.935849	0.440648	0.00370671	-0.0957391	0.759123	-	-	↑	-	Aging-specific	2.87166
PCF11-AS1	-0.169426	0.492641	-0.40098	0.0292999	0.700357	0.00674663	0.0165376	0.397195	-	↓	↑	-	Aging-specific	2.87127
MYO1F	-1.18059	0.00175408	0.156487	0.625371	0.512557	0.00438074	-0.00698155	0.631349	↓	-	↑	-	Aging-specific	2.87101
PARP9	0.162947	0.367178	-0.469457	0.00535822	0.477166	0.00404282	0.115123	0.0724763	-	↓	↑	-	Aging-specific	2.87048
EDN1	0.461268	0.126413	-0.713719	0.00563616	0.910281	0.0110037	-0.196187	0.478696	-	↓	↑	-	Aging-specific	2.86874
CD200	NA	NA	NA	NA	-0.620239	0.00566491	-0.15822	0.077338	-	-	↓	-	Aging-specific	2.86705
FBXO9	0.122779	0.135774	-0.224256	0.000306406	-0.27412	0.0025552	0.0355145	0.442638	-	↓	↓	-	Aging-specific	2.8667
SLC25A18	0.264505	0.0200841	-0.161314	0.0468505	0.698314	0.00678688	0.141205	0.400053	↑	↓	↑	-	Aging-specific	2.86664
LINC00173	NA	NA	NA	NA	0.424319	0.00361495	0.0233834	0.365668	-	-	↑	-	Aging-specific	2.86622
ARHGAP17	0.050156	0.628525	0.0431697	0.465392	0.392014	0.00336084	0.0649485	0.525473	-	-	↑	-	Aging-specific	2.86557
TPGS2	0.0388701	0.615676	-0.0483361	0.46509	-0.22453	0.00229225	-0.0147698	0.538389	-	-	↓	-	Aging-specific	2.86427
HAVCR2	NA	NA	NA	NA	0.453283	0.00388696	0.166115	0.15488	-	-	↑	-	Aging-specific	2.86367
NDUFB2	0.282252	0.00848207	-0.00860268	0.926988	-0.283588	0.00263294	-0.0672462	0.418395	↑	-	↓	-	Aging-specific	2.86315
KIF1B	-0.145746	0.058227	-0.0993563	0.0966228	0.249917	0.00243661	0.0433479	0.207584	-	-	↑	-	Aging-specific	2.86313
PCK1	NA	NA	NA	NA	0.918538	0.0113616	-0.0896377	0.661299	-	-	↑	-	Aging-specific	2.8631
SFT2D2	-0.0850617	0.377282	-0.441242	5.93379e-05	0.291008	0.00268086	0.133796	0.256886	-	↓	↑	-	Aging-specific	2.86273
MRPS33	0.135315	0.0677083	-0.0403928	0.520628	-0.32354	0.00288999	0.0477955	0.763017	-	-	↓	-	Aging-specific	2.86264
R3HDM4	0.276109	0.00441474	0.0958872	0.271876	-0.253442	0.00246153	-0.125065	0.122505	↑	-	↓	-	Aging-specific	2.86224
DR1	-0.0558296	0.535424	-0.139852	0.028063	-0.262523	0.00251469	0.0404109	0.682814	-	↓	↓	-	Aging-specific	2.86204
LOC114224	NA	NA	NA	NA	0.374492	0.00325958	0.0861787	0.649574	-	-	↑	-	Aging-specific	2.86133
DMAC1	0.000325618	0.997493	0.185736	0.000587057	-0.399086	0.0034499	-0.0965258	0.360774	-	↑	↓	-	Aging-specific	2.86128
TMEM255A	NA	NA	NA	NA	0.631053	0.00588564	0.147503	0.441482	-	-	↑	-	Aging-specific	2.86126
CCR1	NA	NA	NA	NA	0.756117	0.00785442	0.0713887	0.602375	-	-	↑	-	Aging-specific	2.861
NAIP	-0.386498	0.0821253	0.108977	0.530035	0.844672	0.00963148	0.0868683	0.448434	-	-	↑	-	Aging-specific	2.86098
LENG8	0.110639	0.44757	0.159644	0.119278	0.42846	0.00369641	-0.0138771	0.596965	-	-	↑	-	Aging-specific	2.86068
PHF8	0.0233392	0.793777	-0.0404452	0.390692	0.0986738	0.00173027	0.0613437	0.106998	-	-	↑	-	Aging-specific	2.86056
B9D1	-0.0416958	0.790569	-0.0943844	0.240221	-0.357469	0.00314061	-0.201274	0.107261	-	-	↓	-	Aging-specific	2.86046
PDRG1	0.348236	2.42405e-06	-0.026401	0.660983	-0.280448	0.00263294	-0.0825081	0.127353	↑	-	↓	-	Aging-specific	2.86001
GABRA5	0.625213	0.291598	0.285031	0.527261	-0.885637	0.0106124	-0.233298	0.247154	-	-	↓	-	Aging-specific	2.85982
RAB29	-0.0248863	0.913898	-0.641873	4.46492e-06	0.332292	0.00296961	0.0859659	0.280744	-	↓	↑	-	Aging-specific	2.85959
DUSP6	-0.450688	0.0765332	-0.161566	0.387434	-0.751669	0.00782688	-0.228595	0.443998	-	-	↓	-	Aging-specific	2.85808
GRAMD1C	-0.251752	0.316925	0.137907	0.391964	0.851707	0.00986662	0.0766044	0.69337	-	-	↑	-	Aging-specific	2.85754
BBOX1	NA	NA	NA	NA	0.854287	0.00992987	0.261764	0.335789	-	-	↑	-	Aging-specific	2.85734
SH3TC1	NA	NA	NA	NA	0.531762	0.00473039	0.00787932	0.886832	-	-	↑	-	Aging-specific	2.85687
PDLIM3	1.72968	0.0138731	NA	NA	0.262888	0.0025488	0.0898215	0.369816	↑	-	↑	-	Aging-specific	2.85655
GPR146	-0.660053	0.002165	-0.0310886	0.904682	0.62452	0.00586385	-0.0711156	0.86579	↓	-	↑	-	Aging-specific	2.85634
MPC2	-0.0304269	0.865686	-0.251723	0.0374451	-0.471139	0.0041302	-0.206883	0.0575937	-	↓	↓	-	Aging-specific	2.85517
GLT8D2	-0.160881	0.458479	-0.238092	0.157967	-0.531839	0.00475319	-0.122517	0.163045	-	-	↓	-	Aging-specific	2.85485
CTPS2	0.0805232	0.475849	0.0365416	0.61208	0.261323	0.00255211	0.144811	0.183139	-	-	↑	-	Aging-specific	2.85442
C11ORF97	NA	NA	NA	NA	-0.296284	0.00276922	0.0571774	0.654101	-	-	↓	-	Aging-specific	2.85393
DRD1	NA	NA	NA	NA	-1.10749	0.0179434	0.32596	0.0608999	-	-	↓	-	Aging-specific	2.85358
TMEM35B	0.0116775	0.949257	-0.562294	1.27326e-06	0.508979	0.00453531	0.0834791	0.411533	-	↓	↑	-	Aging-specific	2.85237
CDH19	NA	NA	NA	NA	0.557219	0.00508234	0.084123	0.679948	-	-	↑	-	Aging-specific	2.85116
GPR61	NA	NA	NA	NA	-0.662684	0.00650117	-0.054802	0.27615	-	-	↓	-	Aging-specific	2.84969
MYH10	0.308559	0.155948	0.0557437	0.755192	-0.463439	0.00412568	0.0163276	0.782221	-	-	↓	-	Aging-specific	2.84794
TCF7L1	0.300153	0.307929	0.0216296	0.927018	0.488925	0.00437857	0.163292	0.336285	-	-	↑	-	Aging-specific	2.84759
PLXNB3	-0.262775	0.245173	0.183693	0.449895	0.56983	0.00527611	0.036256	0.393577	-	-	↑	-	Aging-specific	2.84752
GHET1	NA	NA	NA	NA	-0.307308	0.00288328	0.0384702	0.462612	-	-	↓	-	Aging-specific	2.84742
TBXAS1	0.338347	0.231171	NA	NA	0.275893	0.00268425	0.054572	0.30409	-	-	↑	-	Aging-specific	2.84707
TGFBR1	-0.312435	0.0673046	-0.416751	0.0029843	0.564406	0.00521895	0.0850855	0.26756	-	↓	↑	-	Aging-specific	2.84682
ATP6V0E1	0.0870961	0.459696	-0.106488	0.136338	0.413559	0.00368804	0.0415173	0.584947	-	-	↑	-	Aging-specific	2.84676
CAVIN2	0.301472	0.590839	-0.847295	0.00668536	0.718711	0.00745874	-0.0140406	0.441362	-	↓	↑	-	Aging-specific	2.84605
CPLX3	NA	NA	NA	NA	-0.501475	0.00452484	0.0730582	0.77141	-	-	↓	-	Aging-specific	2.84587
PCP4L1	NA	NA	NA	NA	-0.913932	0.0117057	-0.103345	0.156326	-	-	↓	-	Aging-specific	2.84553
MS4A1	NA	NA	NA	NA	-0.0831688	0.00173027	0.106597	0.0575937	-	-	↓	-	Aging-specific	2.84506
SHROOM2	0.109578	0.896654	NA	NA	-0.488508	0.00440014	-0.125316	0.430214	-	-	↓	-	Aging-specific	2.84504
CHRNA4	NA	NA	NA	NA	-0.191406	0.00222096	0.0806062	0.0633834	-	-	↓	-	Aging-specific	2.84487
ZNF516	0.0574885	0.808173	-0.0706279	0.555399	0.357851	0.00325958	-0.00852831	0.794722	-	-	↑	-	Aging-specific	2.84469
ROGDI	0.0887499	0.494677	0.11403	0.415095	-0.354529	0.00323534	-0.127497	0.0642434	-	-	↓	-	Aging-specific	2.84461
CNN3	0.215511	0.137295	-0.25375	0.0152398	0.725672	0.00760712	-0.111886	0.829963	-	↓	↑	-	Aging-specific	2.84445
BCAR3	-0.260631	0.0474505	0.0913688	0.479793	0.495526	0.00448903	0.0429788	0.323946	↓	-	↑	-	Aging-specific	2.84337
GLRA2	NA	NA	NA	NA	-0.540759	0.00499893	0.152936	0.156665	-	-	↓	-	Aging-specific	2.84188
RTN2	-0.00375633	0.983012	-0.0160413	0.90133	-0.367776	0.00336084	-0.210659	0.164124	-	-	↓	-	Aging-specific	2.84133
PLPP5	0.0443714	0.638453	-0.0874991	0.196996	0.506329	0.0046242	-0.154631	0.49572	-	-	↑	-	Aging-specific	2.84129
SYNC	0.0389626	0.758069	-0.0711177	0.387434	0.460918	0.00416715	0.248836	0.0575937	-	-	↑	-	Aging-specific	2.84108
CUBN	-0.313072	0.355444	0.0181548	0.943438	0.155783	0.00206842	0.0317259	0.56754	-	-	↑	-	Aging-specific	2.84014
DOCK4	-0.837318	0.00124618	-0.20064	0.370674	0.331322	0.00309883	0.0504085	0.156843	↓	-	↑	-	Aging-specific	2.84012
PPM1D	0.0382519	0.672371	-0.167443	0.0163368	0.204537	0.00231888	0.0522233	0.3729	-	↓	↑	-	Aging-specific	2.83926
LASP1	0.147462	0.271142	-0.0878666	0.395946	-0.199463	0.00229225	-0.0130616	0.703441	-	-	↓	-	Aging-specific	2.8392
LINC02053	NA	NA	NA	NA	-0.0772822	0.00173027	0.0994219	0.0620632	-	-	↓	-	Aging-specific	2.83917
ZBBX	NA	NA	NA	NA	-0.627576	0.00614429	0.209636	0.0575937	-	-	↓	-	Aging-specific	2.8391
ELFN2	-0.904662	0.0997876	0.274293	0.544356	-0.201826	0.00230764	-0.141397	0.107013	-	-	↓	-	Aging-specific	2.83866
PLK2	0.097874	0.749798	0.28571	0.0879997	-0.404352	0.00369641	-0.528434	0.0575937	-	-	↓	-	Aging-specific	2.83657
MAML2	-0.296425	0.0109755	-0.0168636	0.87429	0.560509	0.0053304	0.276198	0.0575937	↓	-	↑	-	Aging-specific	2.83375
CBLN4	NA	NA	NA	NA	-0.803315	0.00933698	-0.356961	0.366224	-	-	↓	-	Aging-specific	2.83311
B3GALT2	0.587951	0.353309	-1.20532	0.00248643	-0.469684	0.00435285	-0.174666	0.0767048	-	↓	↓	-	Aging-specific	2.83091
TOR1A	0.104368	0.070761	-0.0211397	0.66719	-0.275332	0.00278491	-0.0761669	0.427576	-	-	↓	-	Aging-specific	2.83052
ARHGEF10	0.0768123	0.378409	0.0391103	0.501868	0.632938	0.00636187	-0.00422956	0.55615	-	-	↑	-	Aging-specific	2.82935
LRRC8A	-0.00112855	0.993461	-0.0190475	0.898085	0.383461	0.00358339	0.0459633	0.290731	-	-	↑	-	Aging-specific	2.82917
ZCCHC12	NA	NA	NA	NA	-0.706594	0.00754165	-0.387232	0.0820813	-	-	↓	-	Aging-specific	2.82913
TAFA2	NA	NA	-0.898279	0.0320784	-0.490893	0.00460885	-0.440791	0.0532447	-	↓	↓	-	Aging-specific	2.8273
LPAR5	NA	NA	NA	NA	0.442003	0.00412145	-0.0329352	0.193027	-	-	↑	-	Aging-specific	2.82695
CDH13	-0.231773	0.435566	-0.146376	0.389041	-0.532855	0.00508234	-0.297706	0.0602766	-	-	↓	-	Aging-specific	2.82679
H2AJ	0.228953	0.046085	0.0178377	0.897912	0.322596	0.00313329	0.00987274	0.704644	↑	-	↑	-	Aging-specific	2.8266
FGFR1	-0.0470117	0.727556	-0.0684579	0.398622	0.206407	0.00240218	-0.102432	0.0575937	-	-	↑	-	Aging-specific	2.8258
SMARCD2	0.0509175	0.448578	0.0382256	0.488374	0.339841	0.0032667	-0.00923204	0.300385	-	-	↑	-	Aging-specific	2.82573
RITA1	0.0795311	0.364855	0.183687	0.0365816	-0.437353	0.00409034	-0.138963	0.0575937	-	↑	↓	-	Aging-specific	2.82559
TMEM59L	0.947636	0.0605977	-0.0741232	0.872127	-0.628456	0.0063551	-0.32497	0.0575937	-	-	↓	-	Aging-specific	2.82533
SLC8A1	0.0139471	0.966645	-0.0145384	0.951125	-0.392972	0.00369641	-0.0175308	0.822962	-	-	↓	-	Aging-specific	2.82519
STXBP5L	NA	NA	NA	NA	-0.231868	0.00255171	-0.224763	0.0678927	-	-	↓	-	Aging-specific	2.82504
HIF1A	-0.129782	0.484248	-0.189919	0.138511	0.468794	0.00440867	-0.0417598	0.559863	-	-	↑	-	Aging-specific	2.82449
DIP2C-AS2	NA	NA	NA	NA	0.700628	0.00753138	-0.125062	0.814379	-	-	↑	-	Aging-specific	2.82375
FHIP1B	-0.0789157	0.211461	0.0706972	0.133816	-0.220027	0.00249438	-0.236442	0.0575937	-	-	↓	-	Aging-specific	2.82306
KIAA1755	0.132713	0.779076	0.0349218	0.899462	0.544533	0.00527937	-0.085725	0.713214	-	-	↑	-	Aging-specific	2.82195
CCKBR	NA	NA	NA	NA	-0.446122	0.00421547	-0.245667	0.391488	-	-	↓	-	Aging-specific	2.82128
NFKBIE	0.0718476	0.662851	-0.0863554	0.440434	-0.286932	0.00292367	-0.143122	0.19484	-	-	↓	-	Aging-specific	2.821
DUSP4	0.421615	0.282972	-0.827073	0.00130084	-0.751356	0.00852896	-0.25546	0.357809	-	↓	↓	-	Aging-specific	2.82046
MPP2	-0.183383	0.228707	0.198106	0.108162	-0.302968	0.00304209	-0.0814754	0.0579793	-	-	↓	-	Aging-specific	2.8198
PAN2	-0.16587	0.147982	0.206155	0.00747994	0.513795	0.0049638	0.0636677	0.716298	-	↑	↑	-	Aging-specific	2.81798
MAGEH1	0.0274531	0.812088	-0.0329375	0.719951	-0.364431	0.00352426	-0.0312634	0.213804	-	-	↓	-	Aging-specific	2.81736
WFS1	0.0865005	0.544969	0.109189	0.439088	0.522412	0.00507872	0.0563759	0.424402	-	-	↑	-	Aging-specific	2.81666
CSF3R	NA	NA	NA	NA	0.491868	0.00475679	0.278444	0.378075	-	-	↑	-	Aging-specific	2.81455
UNC79	NA	NA	NA	NA	-0.338291	0.00334109	-0.236677	0.0724997	-	-	↓	-	Aging-specific	2.8144
OPLAH	0.0180873	0.949257	0.160549	0.372674	0.412944	0.00397015	-0.0896853	0.489905	-	-	↑	-	Aging-specific	2.81414
EGR4	NA	NA	NA	NA	-0.636912	0.00665093	-0.344885	0.126921	-	-	↓	-	Aging-specific	2.81403
BLMH	0.120842	0.0890174	0.0941048	0.0577103	-0.235366	0.00264281	-0.030652	0.328942	-	-	↓	-	Aging-specific	2.8133
ZNF518B	0.0302902	0.816798	0.217742	0.0104282	-0.240773	0.00268086	-0.0295821	0.736236	-	↑	↓	-	Aging-specific	2.8125
SPSB1	0.0555427	0.780603	0.11465	0.303836	0.238404	0.00267039	-0.0162181	0.616711	-	-	↑	-	Aging-specific	2.81183
GPRC5B	-0.225159	0.660219	-0.0927917	0.774108	0.391114	0.0038111	0.141764	0.159306	-	-	↑	-	Aging-specific	2.81006
CD53	NA	NA	NA	NA	0.403238	0.00392428	0.0886591	0.270765	-	-	↑	-	Aging-specific	2.80948
YWHAZ	-0.158119	0.0264218	-0.0174469	0.765019	-0.524508	0.00519097	-0.179408	0.12265	↓	-	↓	-	Aging-specific	2.80926
CLSTN3	0.12788	0.532609	0.120149	0.365763	-0.526526	0.00521792	-0.231343	0.0615951	-	-	↓	-	Aging-specific	2.80903
HPS5	0.120797	0.22271	-0.315826	0.00079878	0.32357	0.00327008	0.150742	0.372982	-	↓	↑	-	Aging-specific	2.80901
TANC2	-0.167264	0.168995	0.0744555	0.358264	-0.222697	0.00259872	0.0366935	0.78462	-	-	↓	-	Aging-specific	2.80794
GNG5	0.0368687	0.780534	0.0752717	0.294093	0.465746	0.00456285	0.0514312	0.337199	-	-	↑	-	Aging-specific	2.80651
XRN1	-0.260503	0.00468477	-0.245546	0.00421047	0.196325	0.00246618	0.10832	0.174699	↓	↓	↑	-	Aging-specific	2.8043
BOC	0.0134323	0.939578	0.0661983	0.46038	0.359623	0.00359275	-0.071712	0.606721	-	-	↑	-	Aging-specific	2.8042
PCSK7	0.568655	0.00199068	-0.025981	0.915641	0.224474	0.00263294	-0.107541	0.158617	↑	-	↑	-	Aging-specific	2.80403
KCNB1	-0.10285	0.898948	-2.17664	6.13243e-07	-0.511452	0.00510307	-0.194307	0.0954819	-	↓	↓	-	Aging-specific	2.80362
KCNQ2	NA	NA	NA	NA	-0.322804	0.00330726	-0.141873	0.224168	-	-	↓	-	Aging-specific	2.80334
SERPING1	-0.816978	0.000268025	-0.534939	0.00440388	0.657432	0.00716249	0.00150013	0.338321	↓	↓	↑	-	Aging-specific	2.80237
KDM5A	-0.00467525	0.954776	-0.145692	0.005032	0.250015	0.00280991	0.069268	0.287024	-	↓	↑	-	Aging-specific	2.80132
C2CD2	0.211797	0.120985	-0.063569	0.496364	0.446992	0.00443263	-0.0324068	0.739656	-	-	↑	-	Aging-specific	2.80033
STS	-0.246445	0.184526	-0.647989	1.65417e-05	-0.52543	0.0053304	-0.163371	0.377238	-	↓	↓	-	Aging-specific	2.79867
AACS	0.0995131	0.270249	0.013523	0.848419	-0.356298	0.0036301	-0.282731	0.0563672	-	-	↓	-	Aging-specific	2.79638
SLC25A30	-0.145345	0.14843	-0.153798	0.0446553	0.186869	0.00246153	0.0554862	0.194526	-	↓	↑	-	Aging-specific	2.79566
CHST2	-0.459013	0.00965805	-0.546112	0.00353444	-0.191509	0.00249665	-0.00389867	0.394861	↓	↓	↓	-	Aging-specific	2.79415
GLRX5	0.038663	0.695147	0.103949	0.0775632	-0.213475	0.00263294	-0.128745	0.345928	-	-	↓	-	Aging-specific	2.79303
S100A10	0.189586	0.18218	-0.199923	0.0691516	0.368525	0.00377317	0.0549933	0.441482	-	-	↑	-	Aging-specific	2.79182
KRTAP10-12	NA	NA	NA	NA	-0.156271	0.00231888	0.0979079	0.0608405	-	-	↓	-	Aging-specific	2.79099
SH3BP2	-0.285125	0.0114364	0.0828187	0.395903	0.179332	0.00245068	-0.0736819	0.53654	↓	-	↑	-	Aging-specific	2.79005
BAD	0.220986	0.0485506	0.00362058	0.984208	-0.304411	0.00327311	0.0481731	0.37763	↑	-	↓	-	Aging-specific	2.78945
SSBP2	-0.152617	0.194816	-0.179562	0.0713363	-0.31939	0.00339234	-0.0208711	0.409945	-	-	↓	-	Aging-specific	2.78889
PTPRC	-0.206996	0.777138	NA	NA	0.522879	0.00542046	0.266266	0.15488	-	-	↑	-	Aging-specific	2.78884
ATXN10	0.0703064	0.398119	-0.0256172	0.64809	-0.399338	0.00407877	-0.178602	0.0657588	-	-	↓	-	Aging-specific	2.78881
LOC100128079	0.0269916	0.912851	0.00793368	0.956673	0.445252	0.00454525	0.143708	0.49205	-	-	↑	-	Aging-specific	2.78769
OLFM3	NA	NA	NA	NA	-0.637619	0.00709193	-0.620969	0.0575937	-	-	↓	-	Aging-specific	2.78685
CXCR1	NA	NA	NA	NA	0.0247156	0.00173027	-0.0161424	0.0941274	-	-	↑	-	Aging-specific	2.7866
LRP2	NA	NA	NA	NA	0.791389	0.0101324	0.148211	0.672467	-	-	↑	-	Aging-specific	2.78568
RNF213	-0.107087	0.334156	-0.123117	0.0827734	0.335805	0.00355547	0.127196	0.198509	-	-	↑	-	Aging-specific	2.78491
CAP2	0.143966	0.501508	-0.199752	0.150467	-0.493869	0.00511657	-0.289782	0.102459	-	-	↓	-	Aging-specific	2.78489
DCUN1D5	-0.00848797	0.941069	0.0562866	0.327814	-0.224173	0.00275261	-0.0655893	0.445885	-	-	↓	-	Aging-specific	2.78443
TAX1BP3	0.252285	0.00810019	0.0962303	0.317221	0.294759	0.00323985	0.0730124	0.292352	↑	-	↑	-	Aging-specific	2.78423
DPP6	NA	NA	NA	NA	-0.268129	0.00305127	-0.118567	0.374011	-	-	↓	-	Aging-specific	2.78365
BLOC1S5	-0.0415146	0.669461	-0.0649769	0.329785	0.235469	0.0028307	0.0850966	0.241463	-	-	↑	-	Aging-specific	2.78357
LSM4	0.128774	0.254953	0.273235	0.0373318	-0.282594	0.00316309	-0.107835	0.30145	-	↑	↓	-	Aging-specific	2.78248
CYBA	0.1504	0.495932	0.109716	0.58589	0.397434	0.00412145	0.00964782	0.791191	-	-	↑	-	Aging-specific	2.78238
IL12RB2	NA	NA	NA	NA	-0.364225	0.00382236	-0.371651	0.333545	-	-	↓	-	Aging-specific	2.78189
PTPN6	NA	NA	NA	NA	0.396917	0.00412145	-0.0731767	0.089624	-	-	↑	-	Aging-specific	2.78187
PKD2	0.0606926	0.787696	-0.601351	0.000764277	0.272513	0.00309722	0.0605317	0.185751	-	↓	↑	-	Aging-specific	2.78154
OR51M1	NA	NA	NA	NA	-0.149924	0.00233621	0.0954846	0.0596163	-	-	↓	-	Aging-specific	2.78141
ITGAV	0.101644	0.588235	-0.350022	0.00892447	0.344374	0.00366311	-0.124687	0.255828	-	↓	↑	-	Aging-specific	2.78052
LRRC8B	-0.328309	0.374557	-0.0319359	0.918492	-0.328964	0.003546	-0.175787	0.125763	-	-	↓	-	Aging-specific	2.77923
MAPKAPK5-AS1	0.151839	0.0149171	-0.138159	0.0198084	-0.181192	0.00252822	-0.132511	0.0575937	↑	↓	↓	-	Aging-specific	2.77838
GCA	-0.274911	0.650918	-0.657197	0.0245653	0.0979744	0.00208838	0.00488019	0.657402	-	↓	↑	-	Aging-specific	2.77816
TNIP2	0.154252	0.046842	0.0489419	0.512899	0.355752	0.00378511	0.0127776	0.727835	↑	-	↑	-	Aging-specific	2.77767
AP4S1	-0.0826488	0.596132	-0.178553	0.0561279	-0.327275	0.00355741	-0.0735157	0.510848	-	-	↓	-	Aging-specific	2.77614
PLEKHA3	-0.0643016	0.582014	-0.247291	0.00557997	-0.179273	0.00253192	-0.0139578	0.426578	-	↓	↓	-	Aging-specific	2.77582
DCTN3	0.0670941	0.377298	0.126318	0.067663	-0.425468	0.00446769	-0.17729	0.0688654	-	-	↓	-	Aging-specific	2.77539
SRI	-0.0130103	0.882607	-0.14985	0.00752336	0.282284	0.00321879	-0.105284	0.667136	-	↓	↑	-	Aging-specific	2.77459
RAVER1	-0.0718829	0.506222	0.317623	0.021125	0.348993	0.00375353	-0.0583713	0.738075	-	↑	↑	-	Aging-specific	2.77455
CDC40	0.0236703	0.803109	-0.114892	0.0102455	-0.471094	0.00497453	-0.117228	0.386101	-	↓	↓	-	Aging-specific	2.77434
YAF2	-0.0615838	0.643363	-0.448454	0.000283764	-0.384804	0.00407877	-0.0352256	0.602944	-	↓	↓	-	Aging-specific	2.77427
FAM89A	0.0698542	0.886682	-0.337321	0.173612	0.593888	0.00660248	0.0115365	0.841388	-	-	↑	-	Aging-specific	2.77418
CHAF1B	0.230853	0.213374	0.496979	0.00802972	-0.27027	0.00314477	-0.148811	0.305143	-	↑	↓	-	Aging-specific	2.77268
GRIK1	NA	NA	NA	NA	-0.297898	0.00335416	0.0139007	0.736054	-	-	↓	-	Aging-specific	2.77232
PPP2R1A	0.00295493	0.976743	-0.0135474	0.873868	-0.352037	0.00379948	-0.140849	0.235495	-	-	↓	-	Aging-specific	2.77231
LPL	NA	NA	NA	NA	0.693065	0.00834039	-0.0361431	0.687848	-	-	↑	-	Aging-specific	2.77188
PAK1	-0.0155708	0.910773	0.173747	0.0222632	-0.608719	0.00687022	-0.311954	0.0975566	-	↑	↓	-	Aging-specific	2.77175
ARL9	NA	NA	NA	NA	-0.5196	0.00560142	-0.0523066	0.215676	-	-	↓	-	Aging-specific	2.7713
CORO1A	0.26956	0.354237	0.468583	0.0920301	-0.619348	0.00705508	-0.191674	0.253475	-	-	↓	-	Aging-specific	2.77085
TMEM181	-0.0265196	0.776547	-0.082455	0.185063	-0.188701	0.00261743	0.0052542	0.643617	-	-	↓	-	Aging-specific	2.77083
TRHDE	-0.104325	0.90469	1.05824	0.029948	-0.412424	0.00438398	-0.500101	0.0575937	-	↑	↓	-	Aging-specific	2.77056
RNF187	-0.0180936	0.878283	0.0839913	0.213598	-0.133882	0.0023096	-0.00402692	0.277318	-	-	↓	-	Aging-specific	2.77034
ARHGAP30	NA	NA	NA	NA	0.265878	0.00313302	0.0738769	0.519386	-	-	↑	-	Aging-specific	2.76992
THOC3	0.0766724	0.678121	0.227012	0.0660182	-0.549782	0.00605086	-0.296536	0.0575937	-	-	↓	-	Aging-specific	2.76797
ZNF143-AS1	NA	NA	NA	NA	0.35967	0.0039066	0.0438294	0.789662	-	-	↑	-	Aging-specific	2.76787
FERRY3	NA	NA	NA	NA	-0.421694	0.00451013	-0.0596732	0.603886	-	-	↓	-	Aging-specific	2.7675
DDRGK1	0.278192	0.0221965	0.0251221	0.843493	-0.413237	0.00443539	-0.0620505	0.170245	↑	-	↓	-	Aging-specific	2.7663
GABRB2	NA	NA	NA	NA	-0.463702	0.00498833	-0.143536	0.606483	-	-	↓	-	Aging-specific	2.76575
CLEC3B	-0.60419	0.228712	-0.592022	0.0600479	-0.735765	0.00933395	0.19557	0.319892	-	-	↓	-	Aging-specific	2.7657
SPON2	-1.36123	0.0129232	0.336911	0.386856	-0.471	0.00508234	-0.223549	0.496608	↓	-	↓	-	Aging-specific	2.76494
PPM1L	-0.221408	0.560181	-0.0462821	0.833932	-0.279952	0.0032784	-0.0431279	0.423783	-	-	↓	-	Aging-specific	2.76429
JUN	-0.410961	0.00539892	0.110901	0.558189	-0.263362	0.00315767	0.00712761	0.824621	↓	-	↓	-	Aging-specific	2.764
FAH	-0.0107224	0.944478	0.123031	0.0656565	0.185563	0.00264356	0.0441612	0.202994	-	-	↑	-	Aging-specific	2.76337
SYNGR3	0.921173	0.0123367	NA	NA	-0.597037	0.00682283	-0.459345	0.0575937	↑	-	↓	-	Aging-specific	2.76307
PRMT6	0.0954514	0.380908	0.0723904	0.349138	-0.626378	0.00730406	-0.156715	0.404375	-	-	↓	-	Aging-specific	2.76281
NPTX1	-0.310397	0.621653	-1.03827	0.0210518	-0.482391	0.00527937	-0.340087	0.0568659	-	↓	↓	-	Aging-specific	2.75981
IRF8	NA	NA	NA	NA	0.619778	0.00724522	0.0593627	0.697092	-	-	↑	-	Aging-specific	2.75973
NBPF11	-0.0266132	0.731288	-0.0569062	0.26575	0.383645	0.00420825	0.0584248	0.233751	-	-	↑	-	Aging-specific	2.75954
PLEK	NA	NA	NA	NA	0.255278	0.00313302	0.0374775	0.412405	-	-	↑	-	Aging-specific	2.75932
PPP1R14B	0.174108	0.102045	0.289329	0.0262225	0.357031	0.00396495	-0.0266538	0.639513	-	↑	↑	-	Aging-specific	2.75879
FBXL7	0.139539	0.318542	-0.113208	0.294937	0.489796	0.00538765	0.076724	0.515081	-	-	↑	-	Aging-specific	2.7584
NUDT15	-0.0338208	0.804522	0.186247	0.017957	-0.305193	0.00352426	-0.0978051	0.0766294	-	↑	↓	-	Aging-specific	2.75813
CFAP263	NA	NA	NA	NA	-0.3419	0.00383573	-0.12636	0.667136	-	-	↓	-	Aging-specific	2.75805
NPIPA1	0.0364238	0.819736	-0.15624	0.110423	0.319205	0.00364398	-0.018595	0.863944	-	-	↑	-	Aging-specific	2.75763
PIGA	-0.181903	0.161973	0.124406	0.165753	0.421152	0.00460885	-0.162906	0.45635	-	-	↑	-	Aging-specific	2.75756
GALNT13	NA	NA	NA	NA	-0.283954	0.00336084	0.018816	0.666544	-	-	↓	-	Aging-specific	2.75751
PKN1	0.0575903	0.642821	0.0939708	0.403991	0.244502	0.00307222	0.0308445	0.830881	-	-	↑	-	Aging-specific	2.75705
DPYSL2	-0.248843	0.0108427	-0.360224	0.00236271	0.123763	0.00232818	-0.0469276	0.488595	↓	↓	↑	-	Aging-specific	2.75675
ADAM22	NA	NA	NA	NA	-0.461036	0.00506692	0.122474	0.121216	-	-	↓	-	Aging-specific	2.75629
PTAR1	-0.224764	0.0632181	-0.15673	0.075258	0.296438	0.00346858	0.0322735	0.192682	-	-	↑	-	Aging-specific	2.75629
MLC1	NA	NA	NA	NA	0.557274	0.0063551	0.122421	0.243387	-	-	↑	-	Aging-specific	2.75415
UQCR10	0.131442	0.0649802	0.209815	0.000390969	-0.266859	0.0032667	-0.110162	0.112754	-	↑	↓	-	Aging-specific	2.75275
LOC105374621	NA	NA	NA	NA	-0.172549	0.00263294	0.100381	0.0728594	-	-	↓	-	Aging-specific	2.75211
VOPP1	0.102307	0.32404	-0.055462	0.400233	-0.243242	0.00309883	-0.0121826	0.842065	-	-	↓	-	Aging-specific	2.75204
SEPTIN2	-0.0574596	0.30495	-0.118896	0.0212311	0.248109	0.00313694	0.0534371	0.170293	-	↓	↑	-	Aging-specific	2.7516
TPI1	0.0660581	0.498278	0.123046	0.0332906	-0.271473	0.00331064	-0.176209	0.0575937	-	↑	↓	-	Aging-specific	2.75156
WBP1L	0.0458485	0.615081	-0.243918	0.000330128	0.211694	0.0028854	-0.000878298	0.570482	-	↓	↑	-	Aging-specific	2.75149
SLC25A6	0.0981107	0.265737	0.297585	0.00586589	-0.264521	0.0032667	-0.07546	0.333923	-	↑	↓	-	Aging-specific	2.75041
HOXD-AS2	0.179263	0.410495	-0.0900624	0.556972	-0.104009	0.00225838	0.0935373	0.0597787	-	-	↓	-	Aging-specific	2.75021
TOLLIP	0.0595383	0.418244	0.0374803	0.709042	-0.458757	0.00511657	-0.126875	0.2488	-	-	↓	-	Aging-specific	2.74978
SLC3A2	0.598197	0.00222896	0.15047	0.359298	0.277225	0.00337239	-0.107767	0.315927	↑	-	↑	-	Aging-specific	2.74929
OR51E1	NA	NA	NA	NA	-0.130442	0.00240768	0.0961158	0.0576804	-	-	↓	-	Aging-specific	2.74884
TMEM141	0.207962	0.0175341	0.0939147	0.253962	-0.302557	0.00358339	-0.20798	0.0575937	↑	-	↓	-	Aging-specific	2.74826
RDH12	NA	NA	NA	NA	-0.573676	0.00669821	-0.0321263	0.530049	-	-	↓	-	Aging-specific	2.74772
NECAP2	0.153327	0.0158796	-0.108571	0.0190806	0.309115	0.00364398	0.0473659	0.352186	↑	↓	↑	-	Aging-specific	2.74754
EFEMP2	0.0367135	0.79986	0.0514462	0.645801	0.314388	0.00368899	0.0623029	0.261434	-	-	↑	-	Aging-specific	2.74748
ZNF652	-0.126413	0.22172	-0.267286	0.00637864	0.611718	0.00731558	0.175502	0.458488	-	↓	↑	-	Aging-specific	2.74747
SRRM2	-0.111806	0.193249	0.14386	0.0138461	0.400421	0.00450391	0.137061	0.372676	-	↑	↑	-	Aging-specific	2.74683
SLC2A10	0.0202212	0.889856	-0.202761	0.00954596	0.620324	0.0074815	0.0994002	0.270433	-	↓	↑	-	Aging-specific	2.74634
PTPN13	-0.198114	0.193361	-0.143942	0.270813	0.449366	0.00505419	0.030611	0.588123	-	-	↑	-	Aging-specific	2.74571
ERG28	0.0461174	0.630689	-0.0246165	0.718902	-0.164811	0.00263294	-0.0774264	0.0575937	-	-	↓	-	Aging-specific	2.74437
DNAAF11	-0.953231	0.000653344	-0.330246	0.0614175	-0.358079	0.00411171	-0.0175829	0.229576	↓	-	↓	-	Aging-specific	2.74406
CACNA2D1	-0.353553	0.0181936	-0.202839	0.0686665	-0.649605	0.00804653	-0.042476	0.54075	↓	-	↓	-	Aging-specific	2.744
SERPINB1	-0.0761617	0.380908	-0.112894	0.0615818	0.609803	0.00734876	-0.154266	0.101573	-	-	↑	-	Aging-specific	2.74359
PDE6D	0.167603	0.0404232	0.0120497	0.854386	-0.202962	0.00288647	-0.00134385	0.789473	↑	-	↓	-	Aging-specific	2.74259
MAGT1	-0.170144	0.0246005	-0.0654002	0.243459	0.435914	0.00494262	-0.00890462	0.685859	↓	-	↑	-	Aging-specific	2.74196
RIT2	NA	NA	NA	NA	-0.543075	0.00632852	-0.43715	0.0575937	-	-	↓	-	Aging-specific	2.74177
USP47	-0.147168	0.0852395	0.0120436	0.860924	0.163673	0.0026449	0.0875183	0.209054	-	-	↑	-	Aging-specific	2.74126
RNF114	0.0476568	0.571714	-0.0681783	0.208852	0.256566	0.0032784	0.0362077	0.51932	-	-	↑	-	Aging-specific	2.7409
IFNGR1	0.0502451	0.648731	-0.266057	0.00171083	0.514743	0.00594405	0.0991652	0.228558	-	↓	↑	-	Aging-specific	2.74066
VAC14-AS1	-0.18341	0.331529	0.0503605	0.772422	0.669735	0.0084933	0.390895	0.0729065	-	-	↑	-	Aging-specific	2.74066
RMND5B	0.146293	0.0253104	0.0962317	0.136588	-0.236283	0.00313302	-0.0194984	0.704378	↑	-	↓	-	Aging-specific	2.74032
ICMT	-0.120963	0.210179	0.0775666	0.344971	-0.168423	0.00268086	0.0459494	0.20978	-	-	↓	-	Aging-specific	2.74015
SNRNP70	0.0734168	0.320963	0.168681	0.023993	0.219448	0.00301972	0.0158112	0.529693	-	↑	↑	-	Aging-specific	2.73948
FAM95C	NA	NA	NA	NA	0.530624	0.00619525	-0.0257153	0.538592	-	-	↑	-	Aging-specific	2.73856
TEP1	-0.00308102	0.982541	-0.166439	0.0107566	0.505491	0.00585355	0.0251836	0.568297	-	↓	↑	-	Aging-specific	2.73807
SRR	-0.0567138	0.47267	-0.00370347	0.953578	-0.34844	0.00407877	-0.0127789	0.769105	-	-	↓	-	Aging-specific	2.73791
VKORC1L1	-0.0944859	0.248701	-0.0360911	0.496362	-0.429	0.0049116	-0.0455122	0.58468	-	-	↓	-	Aging-specific	2.73778
CLN5	-0.0396137	0.806045	-0.333255	0.00148057	0.31635	0.00379753	-0.0274976	0.678598	-	↓	↑	-	Aging-specific	2.73685
TPM3	-0.00440675	0.969294	0.183264	0.0381943	-0.249474	0.00325907	-0.168964	0.0575937	-	↑	↓	-	Aging-specific	2.73638
HEPH	0.148987	0.532609	-0.52764	0.00134866	0.312427	0.00376907	0.0487482	0.123436	-	↓	↑	-	Aging-specific	2.73619
ALDH1L1	NA	NA	NA	NA	0.639671	0.00802054	0.040573	0.680954	-	-	↑	-	Aging-specific	2.73547
GPR85	0.212024	0.436204	0.242991	0.159403	-0.401821	0.00464051	-0.0125157	0.229825	-	-	↓	-	Aging-specific	2.73526
NCAM2	-0.30199	0.531007	-0.021735	0.947562	-0.372245	0.00434589	-0.0429983	0.667914	-	-	↓	-	Aging-specific	2.73417
CUL4A	-0.0505663	0.440002	-0.0297766	0.576486	0.153976	0.00263294	0.0863151	0.0724929	-	-	↑	-	Aging-specific	2.73354
HLA-C	0.0332792	0.909294	-0.30676	0.0397244	0.473105	0.00549525	-0.00969638	0.637853	-	↓	↑	-	Aging-specific	2.73312
TRGV9	NA	NA	NA	NA	0.935145	0.0159289	-0.139252	0.327606	-	-	↑	-	Aging-specific	2.73296
SMC5	-0.00929094	0.946129	-0.0497287	0.582392	0.289943	0.00361677	0.127557	0.168719	-	-	↑	-	Aging-specific	2.73162
OR5P2	NA	NA	NA	NA	-0.151244	0.00263294	0.118578	0.0575937	-	-	↓	-	Aging-specific	2.7308
PRDM10	-0.155786	0.02745	-0.0361485	0.506164	-0.288333	0.00361677	0.00934858	0.393721	↓	-	↓	-	Aging-specific	2.73001
LBH	0.265702	0.32694	-0.649908	0.00111928	-0.930471	0.0158738	-0.212611	0.595138	-	↓	↓	-	Aging-specific	2.72979
PPP5C	0.0837585	0.297359	0.109211	0.131916	-0.259124	0.0033858	0.00945268	0.530755	-	-	↓	-	Aging-specific	2.72946
CCN3	0.389018	0.476418	-1.36222	8.57939e-05	-0.569152	0.00691572	-0.201383	0.622988	-	↓	↓	-	Aging-specific	2.72931
VAMP8	NA	NA	NA	NA	0.884585	0.0143002	-0.0572273	0.429026	-	-	↑	-	Aging-specific	2.72924
NBPF12	-0.000236941	0.997884	-0.0794213	0.104736	0.372543	0.00440014	0.0848726	0.105253	-	-	↑	-	Aging-specific	2.72908
IGFBPL1	0.043338	0.934582	0.0305087	0.925163	-0.458589	0.00537398	-0.340231	0.0575937	-	-	↓	-	Aging-specific	2.72829
ATP13A4	NA	NA	NA	NA	0.371027	0.00440014	0.0990457	0.0809657	-	-	↑	-	Aging-specific	2.72756
UBE2D2	-0.0261659	0.764983	-0.0480386	0.302895	-0.291379	0.0036676	-0.0247592	0.264889	-	-	↓	-	Aging-specific	2.727
MGAT5B	-0.984085	0.0433732	1.29414	0.00101034	-0.293487	0.00368804	-0.0137859	0.102449	↓	↑	↓	-	Aging-specific	2.72669
KCNK16	NA	NA	NA	NA	-0.167817	0.00276171	0.0617805	0.155615	-	-	↓	-	Aging-specific	2.72664
KCNG1	0.136981	0.691063	0.481578	0.0821496	-0.358552	0.0042914	0.0891314	0.510025	-	-	↓	-	Aging-specific	2.72595
BABAM2	0.0732064	0.565651	-0.328494	0.000198301	-0.279468	0.00357885	-0.173206	0.101985	-	↓	↓	-	Aging-specific	2.72572
ARL6	-0.42395	0.000833629	-0.247088	0.0241802	-0.548437	0.00665093	-0.195356	0.0658088	↓	↓	↓	-	Aging-specific	2.72555
LIFR	-0.35091	0.0325261	-0.0267354	0.866074	0.464458	0.00548333	0.19544	0.0575937	↓	-	↑	-	Aging-specific	2.72541
TRPV1	-0.00218484	0.990688	-0.0509907	0.664902	0.578164	0.00712456	-0.0874223	0.896545	-	-	↑	-	Aging-specific	2.72541
RBFOX3	NA	NA	NA	NA	-0.3893	0.00461621	-0.191704	0.063268	-	-	↓	-	Aging-specific	2.72501
SLC11A1	NA	NA	NA	NA	0.279041	0.00358339	0.072274	0.632521	-	-	↑	-	Aging-specific	2.72475
CD81	0.000648923	0.997155	-0.12002	0.195501	0.25564	0.00339613	0.0108662	0.280983	-	-	↑	-	Aging-specific	2.72466
HTT	-0.0332	0.739755	0.0699928	0.356695	-0.297809	0.00375404	-0.178404	0.0575937	-	-	↓	-	Aging-specific	2.72331
IREB2	-0.116165	0.102471	-0.123206	0.0591562	0.0357956	0.0020571	0.0506113	0.270751	-	-	↑	-	Aging-specific	2.72254
FBXL2	-0.151185	0.719007	0.0397558	0.896449	-0.432383	0.00513033	-0.127436	0.404941	-	-	↓	-	Aging-specific	2.72224
SCN8A	0.0250963	0.856717	-0.136402	0.0576688	-0.326797	0.00402321	-0.215392	0.0983647	-	-	↓	-	Aging-specific	2.72222
AMBRA1	-0.0336021	0.659494	0.021285	0.702243	-0.0739632	0.00225013	-0.0452115	0.509084	-	-	↓	-	Aging-specific	2.72175
IKZF1	NA	NA	NA	NA	0.101169	0.00239683	0.0829671	0.338219	-	-	↑	-	Aging-specific	2.72153
TGFB3	0.714277	0.010568	-0.553991	0.022569	0.385653	0.00462822	0.0676549	0.217732	↑	↓	↑	-	Aging-specific	2.72024
CELF4	NA	NA	NA	NA	-0.318389	0.00396495	-0.201523	0.0575937	-	-	↓	-	Aging-specific	2.72015
DALRD3	-0.00406735	0.967176	0.0254322	0.706562	-0.250742	0.00339712	0.014848	0.311844	-	-	↓	-	Aging-specific	2.71963
OR14J1	NA	NA	NA	NA	-0.160671	0.00276171	0.0854832	0.0607399	-	-	↓	-	Aging-specific	2.71949
MICALL2	-0.0678748	0.670513	0.270632	0.0841281	0.252063	0.00341214	0.0660738	0.448036	-	-	↑	-	Aging-specific	2.71904
CHRM3	NA	NA	NA	NA	-0.540695	0.00663427	-0.204788	0.171544	-	-	↓	-	Aging-specific	2.7189
NR2F1-AS1	0.393779	0.0235505	-0.34105	0.0317821	-0.453459	0.00543006	0.0421414	0.656422	↑	↓	↓	-	Aging-specific	2.71865
TST	0.200361	0.171514	0.120754	0.423941	0.521466	0.00635338	-0.071594	0.530049	-	-	↑	-	Aging-specific	2.71846
ZBTB20	-0.252405	0.252299	-0.548258	0.000267	0.451769	0.00541469	0.213673	0.200768	-	↓	↑	-	Aging-specific	2.71819
NFIA	-0.34747	0.150899	-0.431813	0.0214717	0.359073	0.00437857	0.219567	0.0575937	-	↓	↑	-	Aging-specific	2.71774
SZRD1	0.0621072	0.347072	0.158359	0.00848254	0.221716	0.00319179	0.0211088	0.391064	-	↑	↑	-	Aging-specific	2.71768
KRTAP9-4	NA	NA	NA	NA	-0.137688	0.00263294	0.10895	0.0593048	-	-	↓	-	Aging-specific	2.71725
ATRN	-0.0615097	0.271142	-0.130293	0.00738915	-0.323722	0.00404993	-0.0632621	0.639094	-	↓	↓	-	Aging-specific	2.71627
SEMA6A	0.418971	0.262049	-0.319744	0.203197	0.340721	0.00421547	0.123789	0.570383	-	-	↑	-	Aging-specific	2.71588
TOB2	-0.00877575	0.936649	-0.197243	0.00112764	0.483903	0.00586385	0.0113363	0.763017	-	↓	↑	-	Aging-specific	2.71572
RGS2	0.609948	0.0565782	0.196713	0.431738	-0.355204	0.00436318	-0.224691	0.225347	-	-	↓	-	Aging-specific	2.7154
ACSM5	NA	NA	NA	NA	0.463381	0.00559983	0.0921009	0.442307	-	-	↑	-	Aging-specific	2.71521
VXN	-0.198842	0.674447	-0.115528	0.688462	-0.571262	0.00717981	0.0145253	0.833547	-	-	↓	-	Aging-specific	2.71515
GNG2	-0.265598	0.486771	0.26906	0.232201	-0.757179	0.0110219	-0.119172	0.513377	-	-	↓	-	Aging-specific	2.71492
SLC25A20	0.0237037	0.827973	-0.0330934	0.606776	0.413911	0.0050233	0.0214706	0.314159	-	-	↑	-	Aging-specific	2.71292
NSG2	NA	NA	NA	NA	-0.565575	0.00712853	-0.242006	0.0575937	-	-	↓	-	Aging-specific	2.71258
JAZF1	-0.11293	0.516311	-0.524258	0.000327983	-0.609185	0.00788295	-0.0538741	0.584387	-	↓	↓	-	Aging-specific	2.7125
TYRO3	-0.183563	0.460117	0.218575	0.207258	-0.35124	0.00435405	-0.0317882	0.484108	-	-	↓	-	Aging-specific	2.71235
IRAG1	0.864792	0.0612229	-1.03608	0.000699021	0.831841	0.0131779	0.0237988	0.657402	-	↓	↑	-	Aging-specific	2.712
GALNT10	0.300171	0.0430369	0.188125	0.0868252	0.195392	0.00304371	0.0508492	0.141275	↑	-	↑	-	Aging-specific	2.71199
NEXMIF	NA	NA	NA	NA	-0.336396	0.0042144	-0.21309	0.0575937	-	-	↓	-	Aging-specific	2.71166
MAPK8	-0.0218677	0.884905	0.0523079	0.499889	-0.43574	0.0053097	-0.0944726	0.428101	-	-	↓	-	Aging-specific	2.71067
GALK2	0.077583	0.244927	-0.0391786	0.400198	0.130932	0.00263294	0.0314306	0.323451	-	-	↑	-	Aging-specific	2.71049
B3GAT1	NA	NA	NA	NA	-0.137756	0.00268086	-0.00279245	0.427092	-	-	↓	-	Aging-specific	2.70948
RHOU	-0.543948	0.0209233	-0.278754	0.153444	0.453112	0.00555455	0.16433	0.393721	↓	-	↑	-	Aging-specific	2.70846
CRYBB2	0.635753	0.11085	-0.0778084	0.786264	-0.669187	0.0091385	-0.0525661	0.631909	-	-	↓	-	Aging-specific	2.70831
CYB561D1	0.087902	0.263562	-0.14038	0.00898825	-0.289426	0.00381412	-0.101158	0.340427	-	↓	↓	-	Aging-specific	2.70803
PID1	-0.532167	0.132537	-0.652289	0.00107064	-0.221067	0.00325958	-0.0928221	0.394861	-	↓	↓	-	Aging-specific	2.7079
PHIP	-0.238826	0.0339905	-0.114506	0.187479	0.207211	0.00315767	0.0357671	0.199359	↓	-	↑	-	Aging-specific	2.70784
GPIHBP1	NA	NA	NA	NA	0.560432	0.00712456	0.11857	0.752468	-	-	↑	-	Aging-specific	2.70767
FMO2	NA	NA	NA	NA	0.349561	0.00440014	0.289148	0.0575937	-	-	↑	-	Aging-specific	2.70609
SYT16	NA	NA	NA	NA	-0.192036	0.00306431	-0.117101	0.28801	-	-	↓	-	Aging-specific	2.7057
CNTN6	NA	NA	NA	NA	-0.544589	0.00690277	-0.0277013	0.649038	-	-	↓	-	Aging-specific	2.70557
YPEL1	0.127127	0.114381	0.063198	0.353385	-0.320588	0.00412125	-0.107269	0.322293	-	-	↓	-	Aging-specific	2.70556
NELL1	NA	NA	NA	NA	-0.449343	0.005546	-0.217636	0.0575937	-	-	↓	-	Aging-specific	2.70536
ABI2	0.0139773	0.921075	-0.312647	0.00116135	-0.27291	0.00369515	0.0208428	0.213804	-	↓	↓	-	Aging-specific	2.70528
MAN1A1	-0.756416	0.00104358	-0.468186	0.00946731	-0.675111	0.00933176	0.018414	0.554524	↓	↓	↓	-	Aging-specific	2.70515
EVI2B	-1.22499	0.0034398	0.382365	0.201461	0.77647	0.0117878	0.180443	0.416093	↓	-	↑	-	Aging-specific	2.70504
BHLHE41	0.0819544	0.802079	-0.280086	0.0665789	0.438753	0.00541876	0.174062	0.158637	-	-	↑	-	Aging-specific	2.70485
ZYG11B	-0.170288	0.0474077	-0.28205	0.000469905	-0.302293	0.00396495	-0.0293723	0.439513	↓	↓	↓	-	Aging-specific	2.70406
PTCD3	-0.000920381	0.991234	-0.0319771	0.406015	0.189763	0.0030601	-0.00825683	0.718432	-	-	↑	-	Aging-specific	2.70403
ARF5	0.148709	0.0520846	0.0446713	0.555492	-0.434714	0.0053813	-0.123666	0.186522	-	-	↓	-	Aging-specific	2.70383
NUP43	-0.0255364	0.82838	0.00364804	0.96162	0.192074	0.00308208	0.0899622	0.372569	-	-	↑	-	Aging-specific	2.70323
BTN1A1	NA	NA	NA	NA	-0.113828	0.00257664	0.0794451	0.107297	-	-	↓	-	Aging-specific	2.70277
KCNK1	0.0867773	0.884905	-0.14444	0.688462	-0.37799	0.00473433	-0.13225	0.068318	-	-	↓	-	Aging-specific	2.70273
IL6R	-0.44724	0.14887	-0.586478	0.00402942	0.354708	0.00448903	0.075253	0.276314	-	↓	↑	-	Aging-specific	2.70256
ARMCX5	0.0558619	0.613093	-0.0661346	0.306716	-0.404834	0.00505494	-0.269733	0.0563672	-	-	↓	-	Aging-specific	2.70112
KRT7-AS	0.49231	0.273397	0.426391	0.270196	-0.0680325	0.00232818	0.0590449	0.0686064	-	-	↓	-	Aging-specific	2.70102
RAB3C	NA	NA	NA	NA	-0.712413	0.0102707	-0.227426	0.169683	-	-	↓	-	Aging-specific	2.70081
ITGA6	-0.217732	0.408242	0.0883565	0.747398	0.41106	0.00513686	0.0757383	0.0971356	-	-	↑	-	Aging-specific	2.70036
CLK1	0.0808485	0.65484	-0.34601	0.0177238	0.521733	0.00662853	0.00595423	0.718479	-	↓	↑	-	Aging-specific	2.70032
TP53BP2	0.144111	0.107739	0.0285977	0.72673	0.676961	0.00947956	0.0397862	0.521078	-	-	↑	-	Aging-specific	2.70017
PRR7	-0.0770602	0.748337	0.271673	0.0887074	-0.438078	0.00549042	-0.0423631	0.707131	-	-	↓	-	Aging-specific	2.69847
N4BP2L2	-0.0812921	0.403958	-0.257389	0.00188158	0.337028	0.00435285	0.00531471	0.749657	-	↓	↑	-	Aging-specific	2.69826
CD37	0.128422	0.763176	NA	NA	0.32775	0.00426111	0.181002	0.224568	-	-	↑	-	Aging-specific	2.69823
HERC5	NA	NA	NA	NA	0.602744	0.00802688	0.178673	0.151972	-	-	↑	-	Aging-specific	2.6982
LPP	0.0361526	0.855431	-0.319163	0.00261575	0.401908	0.00505494	0.114619	0.0575937	-	↓	↑	-	Aging-specific	2.69819
PTPN4	-0.215231	0.0546298	-0.203286	0.0195982	-0.433984	0.00544459	0.0183776	0.428749	-	↓	↓	-	Aging-specific	2.69802
UBR5	-0.133573	0.0810287	-0.0943986	0.0582116	0.237251	0.00346858	0.0425195	0.0575937	-	-	↑	-	Aging-specific	2.6971
EPHA4	0.198833	0.72535	0.203776	0.47206	-0.593502	0.00788295	-0.184314	0.195392	-	-	↓	-	Aging-specific	2.69681
MCAT	0.124085	0.11343	0.0373719	0.614025	-0.540539	0.00698067	-0.226569	0.0575937	-	-	↓	-	Aging-specific	2.69664
PCDH18	-0.122225	0.58209	-0.30891	0.0337368	-0.063337	0.00232818	0.174191	0.0575937	-	↓	↓	-	Aging-specific	2.69632
FBLN2	-0.434024	0.053597	0.182348	0.283955	-0.661969	0.00927691	0.131194	0.153336	-	-	↓	-	Aging-specific	2.69457
NTSR2	NA	NA	NA	NA	0.763998	0.0117509	-0.142037	0.452235	-	-	↑	-	Aging-specific	2.69393
TSC22D4	0.00943593	0.9378	0.200827	0.153668	0.449589	0.00570313	0.0901325	0.389879	-	-	↑	-	Aging-specific	2.69348
PARP4	-0.0987741	0.471468	0.0199265	0.850086	0.512366	0.00659082	0.215351	0.126195	-	-	↑	-	Aging-specific	2.69343
FAM151A	0.00192112	0.994735	0.233676	0.227998	-0.133373	0.00276171	0.107241	0.060069	-	-	↓	-	Aging-specific	2.69219
CAMK2B	NA	NA	NA	NA	-0.388891	0.00497453	-0.149994	0.10809	-	-	↓	-	Aging-specific	2.69214
CSF1R	-0.26193	0.431597	0.212583	0.407003	0.685008	0.00985085	0.117251	0.584797	-	-	↑	-	Aging-specific	2.69153
OSBPL10	0.539435	0.233301	-0.243322	0.443188	-0.11277	0.00264478	-0.0395426	0.400422	-	-	↓	-	Aging-specific	2.69038
PPP1R1A	NA	NA	NA	NA	-0.356473	0.00464051	0.0221771	0.597399	-	-	↓	-	Aging-specific	2.68991
MCOLN1	0.00517599	0.98133	0.0657848	0.638427	-0.464939	0.00596555	-0.0274542	0.534288	-	-	↓	-	Aging-specific	2.68929
SLC7A14	-1.2389	0.101048	NA	NA	-0.612491	0.00839372	-0.103858	0.0575937	-	-	↓	-	Aging-specific	2.68854
NALF1	-0.480892	0.429656	0.407525	0.291807	-0.236374	0.0035343	-0.187458	0.170335	-	-	↓	-	Aging-specific	2.68807
QDPR	-0.0816088	0.403983	0.0756967	0.389921	0.431908	0.00555455	0.216178	0.28439	-	-	↑	-	Aging-specific	2.68726
FSTL5	NA	NA	NA	NA	-0.649808	0.00922885	-0.159265	0.1482	-	-	↓	-	Aging-specific	2.68466
SLC22A5	0.0626948	0.852104	-0.281571	0.0885516	0.277263	0.00391891	0.0693757	0.0634158	-	-	↑	-	Aging-specific	2.6841
CCDC184	0.110182	0.781526	-0.190851	0.379086	-0.812591	0.0134933	-0.444104	0.0575937	-	-	↓	-	Aging-specific	2.68247
ADAMTS3	0.685985	0.15579	-0.23176	0.368764	-0.898328	0.0164451	-0.159383	0.12051	-	-	↓	-	Aging-specific	2.68229
RASGEF1A	NA	NA	NA	NA	-0.184397	0.00318034	-0.0626751	0.336131	-	-	↓	-	Aging-specific	2.68192
DPH6	-0.111112	0.507214	0.0195592	0.849142	0.156528	0.00298442	-0.0082869	0.45136	-	-	↑	-	Aging-specific	2.68167
NEUROD6	NA	NA	NA	NA	-0.801105	0.0131764	-0.527345	0.249084	-	-	↓	-	Aging-specific	2.68131
AK2	0.0374884	0.57048	0.0611078	0.126043	0.289473	0.00405856	-0.0292436	0.85171	-	-	↑	-	Aging-specific	2.6811
NOMO3	0.173332	0.144885	0.0621515	0.518788	0.428921	0.00560142	0.160875	0.487757	-	-	↑	-	Aging-specific	2.68062
IL17D	0.15003	0.612148	-0.342936	0.0460372	0.424601	0.00555233	0.0206109	0.0938847	-	↓	↑	-	Aging-specific	2.68013
RBBP8	0.0180407	0.915643	0.106185	0.302895	0.261789	0.00381949	-0.0239745	0.946415	-	-	↑	-	Aging-specific	2.67978
FKBP14	0.152584	0.156858	-0.0357004	0.714069	0.137077	0.00286616	-0.0137205	0.535292	-	-	↑	-	Aging-specific	2.67978
CGREF1	0.945437	0.00949959	-0.105695	0.721674	-0.608702	0.0084933	-0.344664	0.0575937	↑	-	↓	-	Aging-specific	2.67963
PRRX1	-0.15617	0.461511	-0.187148	0.214107	0.429837	0.00563478	0.0599326	0.389145	-	-	↑	-	Aging-specific	2.67896
TCP11L1	-0.069282	0.465566	-0.0808253	0.170456	-0.298612	0.00417065	-0.0605696	0.421131	-	-	↓	-	Aging-specific	2.67841
RUFY3	0.0272417	0.85698	-0.130946	0.153046	0.191379	0.0032667	-0.00834219	0.476964	-	-	↑	-	Aging-specific	2.67727
TENM2	-0.209188	0.603955	0.188127	0.373792	-0.557535	0.00760712	-0.165087	0.16432	-	-	↓	-	Aging-specific	2.67631
LOC101928335	NA	NA	NA	NA	-0.398248	0.00527395	-0.150026	0.457536	-	-	↓	-	Aging-specific	2.67611
PRDX6	-0.036329	0.86091	0.0575103	0.649585	0.535872	0.00724115	0.0630437	0.204375	-	-	↑	-	Aging-specific	2.67606
NBEA	0.40768	0.0950083	-0.763003	5.05093e-05	-0.444223	0.00586385	-0.254006	0.0575937	-	↓	↓	-	Aging-specific	2.67604
C16ORF89	NA	NA	NA	NA	0.413627	0.00547092	-0.130184	0.461862	-	-	↑	-	Aging-specific	2.67557
METTL26	0.038132	0.807745	0.19734	0.0796748	-0.189506	0.00326762	-0.0974903	0.41126	-	-	↓	-	Aging-specific	2.67527
GNAZ	0.908917	0.047851	0.519937	0.0651595	-0.427989	0.00566008	-0.0868439	0.199481	↑	-	↓	-	Aging-specific	2.67517
CEACAM19	0.00240915	0.995351	-0.662983	0.00291491	0.221644	0.00352426	-0.11722	0.445394	-	↓	↑	-	Aging-specific	2.67458
ZBTB33	-0.327639	0.00236673	-0.160571	0.0838673	0.216693	0.00348929	0.0214632	0.0575937	↓	-	↑	-	Aging-specific	2.67396
PHF11	-0.242393	0.0113772	-0.136791	0.0185331	0.315148	0.00437857	0.155521	0.320739	↓	↓	↑	-	Aging-specific	2.67382
KCNS2	-0.771671	0.0843678	-0.446957	0.166582	-0.517408	0.00697648	-0.0532522	0.615472	-	-	↓	-	Aging-specific	2.67377
S100A1	0.139416	0.547534	-0.184571	0.234723	0.441984	0.00586491	-0.103425	0.572682	-	-	↑	-	Aging-specific	2.67372
ITGAM	NA	NA	NA	NA	0.294402	0.00418396	-0.00187742	0.397967	-	-	↑	-	Aging-specific	2.67281
RPL17	0.123676	0.101942	0.125031	0.0276295	0.238968	0.00368633	-0.0746508	0.570693	-	↑	↑	-	Aging-specific	2.67237
SH2D3C	NA	NA	NA	NA	-0.190696	0.00330398	-0.0787683	0.418561	-	-	↓	-	Aging-specific	2.67166
MYO5A	-0.208995	0.0559058	-0.0628402	0.523928	-0.343388	0.00469661	-0.0540256	0.389879	-	-	↓	-	Aging-specific	2.6716
ATP2B1-AS1	-0.105136	0.748337	-0.304431	0.0572434	-0.544705	0.0074815	-0.174883	0.231158	-	-	↓	-	Aging-specific	2.67072
GNA14	NA	NA	NA	NA	0.408391	0.00547092	0.0080738	0.776101	-	-	↑	-	Aging-specific	2.67033
MAFG	0.273752	0.0292652	-0.0423265	0.723023	-0.206371	0.00345102	-0.104022	0.181478	↑	-	↓	-	Aging-specific	2.66842
DENND3	0.182625	0.356741	-0.0684719	0.692129	0.347196	0.00477787	-0.02194	0.631589	-	-	↑	-	Aging-specific	2.66796
RAB40C	0.103534	0.239903	0.29852	0.0287071	-0.271075	0.00402321	-0.0802967	0.505834	-	↑	↓	-	Aging-specific	2.6665
PARD3	-0.13507	0.107923	-0.00276012	0.971412	0.434625	0.00586491	0.213965	0.247281	-	-	↑	-	Aging-specific	2.66636
PPP6R1	-0.0185302	0.874409	0.157857	0.260204	-0.205911	0.00346858	-0.00144846	0.512399	-	-	↓	-	Aging-specific	2.66576
NTNG1	-0.257749	0.523327	0.263187	0.341538	-0.100751	0.00272394	-0.166409	0.374319	-	-	↓	-	Aging-specific	2.66555
TMED3	0.31372	0.0215916	0.126687	0.189679	-0.150788	0.0030571	0.0781475	0.0575937	↑	-	↓	-	Aging-specific	2.66548
ACSL1	0.183667	0.0382127	-0.144275	0.0476533	0.339093	0.00473333	0.130631	0.204	↑	↓	↑	-	Aging-specific	2.66393
ATF7	-0.109218	0.109699	-0.132721	0.0159103	0.274468	0.00408312	0.0661745	0.372008	-	↓	↑	-	Aging-specific	2.66348
RTKN	-0.0139285	0.915956	0.121362	0.0881007	0.32671	0.00460532	0.0208469	0.825802	-	-	↑	-	Aging-specific	2.66345
PLEKHF1	-0.0201549	0.947673	-0.0491812	0.767408	0.321503	0.00456285	-0.0409318	0.406375	-	-	↑	-	Aging-specific	2.66227
IL13RA2	-2.1491	0.000653344	0.0386712	0.945789	-0.522473	0.00725184	0.138452	0.560187	↓	-	↓	-	Aging-specific	2.66203
TARP	NA	NA	NA	NA	0.859648	0.0157709	-0.135791	0.398557	-	-	↑	-	Aging-specific	2.66179
ANKZF1	-0.0657489	0.622627	0.0969965	0.270397	0.430004	0.00586491	-0.0989791	0.21795	-	-	↑	-	Aging-specific	2.66174
SERPINA5	NA	NA	NA	NA	0.374256	0.00516041	0.355134	0.0929612	-	-	↑	-	Aging-specific	2.66157
ENAH	0.00655632	0.974691	-0.111698	0.333759	0.163158	0.00317467	0.143565	0.0575937	-	-	↑	-	Aging-specific	2.66146
IKZF2	-0.157168	0.56256	-0.486483	0.000439458	0.267178	0.00404357	0.152102	0.0617823	-	↓	↑	-	Aging-specific	2.66041
VSTM2A-OT1	NA	NA	NA	NA	-0.972033	0.0204955	0.294775	0.73499	-	-	↓	-	Aging-specific	2.66037
DDX59	0.142423	0.0796654	-0.0431349	0.363682	0.204773	0.00350506	-0.0194044	0.545923	-	-	↑	-	Aging-specific	2.66008
LMO4	-0.297616	0.119483	0.0463636	0.726809	-0.545107	0.00768688	-0.257377	0.216661	-	-	↓	-	Aging-specific	2.65936
GRIN3A	NA	NA	NA	NA	-0.427313	0.00586385	0.0684963	0.475244	-	-	↓	-	Aging-specific	2.65913
PAK3	0.0205533	0.975567	-0.071437	0.862435	-0.46186	0.00635124	-0.264072	0.0661419	-	-	↓	-	Aging-specific	2.659
CASP1	-0.831656	0.0433903	-0.903459	0.00359763	0.453711	0.00623446	0.0864278	0.677369	↓	↓	↑	-	Aging-specific	2.65891
ZNF366	NA	NA	NA	NA	0.511235	0.00712456	-0.0336642	0.17953	-	-	↑	-	Aging-specific	2.65848
MRFAP1L2	NA	NA	NA	NA	-0.413187	0.00568646	-0.188002	0.0575937	-	-	↓	-	Aging-specific	2.65834
ATL1	-0.227585	0.511298	-0.749927	8.69102e-06	-0.402031	0.00554619	-0.2387	0.0575937	-	↓	↓	-	Aging-specific	2.65804
FOXO6	NA	NA	NA	NA	-0.536879	0.00758304	0.067949	0.319825	-	-	↓	-	Aging-specific	2.65704
RNF7	0.148082	0.00940476	-0.0339095	0.391755	-0.200724	0.00349711	-0.0174356	0.274521	↑	-	↓	-	Aging-specific	2.65701
BDP1	-0.0750104	0.416153	0.00107055	0.988403	-0.182515	0.00335416	0.0885425	0.195229	-	-	↓	-	Aging-specific	2.65693
DLGAP1-AS1	0.222018	0.199711	0.0744634	0.540621	0.55178	0.00788295	0.0783465	0.619317	-	-	↑	-	Aging-specific	2.65509
SPIDR	0.0551362	0.496869	-0.312037	0.000299887	0.209369	0.00358339	-0.0530382	0.494537	-	↓	↑	-	Aging-specific	2.65508
TTC9	-0.23581	0.768354	-0.282558	0.537752	-0.425721	0.00589842	-0.266394	0.274025	-	-	↓	-	Aging-specific	2.65499
ZNF697	-0.113596	0.603242	0.0314388	0.826688	-0.4764	0.00663427	-0.015376	0.494968	-	-	↓	-	Aging-specific	2.65461
CREB5	-0.451534	0.344041	-0.280781	0.454309	0.395336	0.00551364	-0.00190567	0.509571	-	-	↑	-	Aging-specific	2.6539
SLC45A1	0.3215	0.45317	-0.163175	0.568248	-0.498282	0.00699805	-0.428538	0.0563672	-	-	↓	-	Aging-specific	2.65331
SLC7A7	-0.323209	0.311739	-0.574618	0.00657728	0.793952	0.0138311	0.182361	0.497977	-	↓	↑	-	Aging-specific	2.6531
EML1	-0.136814	0.501887	0.0622347	0.612788	-0.478793	0.00669821	-0.0863953	0.118345	-	-	↓	-	Aging-specific	2.65283
SNHG33	NA	NA	NA	NA	-0.325229	0.0047114	-0.0447184	0.111035	-	-	↓	-	Aging-specific	2.65208
TIMM17A	0.0765508	0.510857	-0.0202285	0.802992	-0.327507	0.00474012	-0.0688026	0.235291	-	-	↓	-	Aging-specific	2.65172
RARA-AS1	0.347717	0.0964884	0.00513862	0.982474	-0.169314	0.00329563	-0.187641	0.104419	-	-	↓	-	Aging-specific	2.65137
SEL1L3	1.02585	0.0182315	0.224268	0.529771	-0.312287	0.00459502	0.0244435	0.873693	↑	-	↓	-	Aging-specific	2.65
CLTCL1	0.274308	0.0601712	0.00363729	0.977243	0.288012	0.00434589	-0.119865	0.145923	-	-	↑	-	Aging-specific	2.64993
RAP1GDS1	-0.0870361	0.328965	0.00454032	0.949379	-0.306625	0.00453985	-0.0107126	0.45136	-	-	↓	-	Aging-specific	2.64958
SEMA6B	NA	NA	NA	NA	-0.33909	0.004894	-0.14514	0.209122	-	-	↓	-	Aging-specific	2.64943
YPEL3	-0.0395125	0.856952	-0.164392	0.168125	0.245017	0.00394222	0.0578994	0.578224	-	-	↑	-	Aging-specific	2.64928
ITGAX	NA	NA	NA	NA	0.109243	0.00288993	0.0581784	0.293166	-	-	↑	-	Aging-specific	2.64836
ZNF436-AS1	0.217303	0.256935	-0.262934	0.110502	0.390982	0.00555455	-0.0729421	0.667136	-	-	↑	-	Aging-specific	2.64633
ECE1	-0.0797499	0.572684	-0.0600331	0.511201	0.307544	0.0045853	0.0445559	0.121026	-	-	↑	-	Aging-specific	2.64618
PRMT8	NA	NA	NA	NA	-0.710538	0.0115985	-0.398708	0.208251	-	-	↓	-	Aging-specific	2.64614
TLN2	-0.194848	0.278205	0.125542	0.396011	-0.164698	0.00330398	-0.0895669	0.319825	-	-	↓	-	Aging-specific	2.64566
NKX1-1	NA	NA	NA	NA	-0.380806	0.00543547	0.102509	0.0608999	-	-	↓	-	Aging-specific	2.64557
CREB3L2	-0.2779	0.0226963	0.210563	0.0163368	0.210237	0.00367061	0.0302952	0.479367	↓	↑	↑	-	Aging-specific	2.6455
COPS8	-0.0227092	0.836179	-0.0876949	0.109562	-0.351472	0.00508234	-0.15617	0.149514	-	-	↓	-	Aging-specific	2.64541
DGKZ	-0.031949	0.763819	0.292627	0.043062	-0.289213	0.00441176	-0.180538	0.112407	-	↑	↓	-	Aging-specific	2.6446
TIGAR	-0.104655	0.300188	-0.341196	2.8547e-05	-0.37191	0.00534485	-0.0774369	0.108321	-	↓	↓	-	Aging-specific	2.64397
ABI3	0.181599	0.804618	NA	NA	0.216119	0.00374243	-0.119266	0.222115	-	-	↑	-	Aging-specific	2.64297
WNT10B	0.203811	0.631603	0.0446434	0.892234	-0.264038	0.00418377	-0.249299	0.293166	-	-	↓	-	Aging-specific	2.64247
ASXL3	NA	NA	NA	NA	-0.297624	0.00452673	0.0517475	0.245072	-	-	↓	-	Aging-specific	2.64184
RAD1	0.0463685	0.695781	-0.28185	0.00133684	-0.340927	0.00500307	-0.0983129	0.1052	-	↓	↓	-	Aging-specific	2.64169
CCNL2	0.16457	0.0460348	-0.0590327	0.414473	0.33261	0.00491082	-0.036997	0.562403	↑	-	↑	-	Aging-specific	2.64146
CCP110	-0.170614	0.166023	0.121594	0.149299	0.358257	0.00521237	0.120405	0.639582	-	-	↑	-	Aging-specific	2.64122
SSBP4	0.0316668	0.865509	0.219976	0.237623	-0.287133	0.00442735	0.0487103	0.22783	-	-	↓	-	Aging-specific	2.64099
KCNJ3	NA	NA	NA	NA	-0.574714	0.00859459	-0.170995	0.394861	-	-	↓	-	Aging-specific	2.64049
PTGDS	-4.212	1.01379e-08	0.156906	0.798676	0.331712	0.0049116	-0.0312372	0.413734	↓	-	↑	-	Aging-specific	2.64049
CYRIB	0.154637	0.204911	0.161919	0.0170189	-0.183078	0.00348826	-0.0851344	0.100616	-	↑	↓	-	Aging-specific	2.64047
RIN2	-0.544359	4.37199e-06	-0.252802	0.00310137	0.436935	0.00626163	0.161073	0.477105	↓	↓	↑	-	Aging-specific	2.64025
PCNX2	-0.28987	0.0462863	-0.137745	0.170701	-0.274713	0.00431146	-0.0596355	0.504732	↓	-	↓	-	Aging-specific	2.64009
HPCAL1	-0.170551	0.362174	0.310104	0.0743205	-0.516493	0.00753138	-0.192178	0.152516	-	-	↓	-	Aging-specific	2.63962
SSTR4	NA	NA	NA	NA	-0.124899	0.0030601	0.106115	0.0607399	-	-	↓	-	Aging-specific	2.63916
KIF1C	0.155909	0.141981	0.0275504	0.790168	0.313023	0.00471919	0.0666712	0.524355	-	-	↑	-	Aging-specific	2.63916
IFI30	0.350986	0.344958	-0.328498	0.151594	0.72446	0.0122002	-0.0213438	0.26303	-	-	↑	-	Aging-specific	2.63809
MCM7	0.0632455	0.789431	0.446471	0.0127328	0.293066	0.00452673	0.225434	0.504117	-	↑	↑	-	Aging-specific	2.63728
USP3	-0.165345	0.0366646	-0.0587787	0.417273	0.521912	0.00767749	0.0430776	0.676294	↓	-	↑	-	Aging-specific	2.63669
ITGB8	0.102429	0.850857	-1.40584	1.44089e-05	0.363355	0.0053304	0.327035	0.0575937	-	↓	↑	-	Aging-specific	2.6366
ADORA1	0.222855	0.593789	-0.102294	0.685293	-0.313742	0.00475679	0.0127086	0.778954	-	-	↓	-	Aging-specific	2.63643
TRIM73	NA	NA	NA	NA	0.447374	0.00649156	-0.0435785	0.48132	-	-	↑	-	Aging-specific	2.63502
FAM32A	0.0590263	0.22496	-0.0266483	0.46941	-0.298133	0.00460863	-0.11518	0.152271	-	-	↓	-	Aging-specific	2.63456
C10ORF90	-0.416472	0.178053	0.241997	0.276971	0.405105	0.00589774	0.10308	0.707964	-	-	↑	-	Aging-specific	2.63442
PLD2	0.0880227	0.343097	0.0553658	0.461539	0.278441	0.00440642	-0.00246565	0.326368	-	-	↑	-	Aging-specific	2.63436
CFAP20	0.114615	0.141314	0.140193	0.0232268	-0.39409	0.00575205	0.0119419	0.768763	-	↑	↓	-	Aging-specific	2.63427
DUSP7	-0.253752	0.00108236	0.104476	0.179975	-0.286416	0.00449309	0.0787725	0.342075	↓	-	↓	-	Aging-specific	2.63387
CENPV	0.756188	0.00271727	0.0280723	0.881387	-0.275123	0.00437857	0.0765546	0.465196	↑	-	↓	-	Aging-specific	2.63379
ARK2C	NA	NA	NA	NA	-0.344086	0.00513686	-0.221306	0.0575937	-	-	↓	-	Aging-specific	2.63339
ARHGAP45	0.0374038	0.780379	-0.00634551	0.9588	0.267185	0.00430654	0.111387	0.40058	-	-	↑	-	Aging-specific	2.63306
SOX30	NA	NA	NA	NA	-0.124848	0.00310402	0.0874137	0.0575937	-	-	↓	-	Aging-specific	2.63292
PLIN1	NA	NA	NA	NA	0.765063	0.0135797	-0.0121104	0.515125	-	-	↑	-	Aging-specific	2.63217
KCTD16	1.09696	0.106296	-0.816195	0.102796	-0.650572	0.0104344	-0.271044	0.0724699	-	-	↓	-	Aging-specific	2.63211
KAT6A	-0.128138	0.0587077	0.00882849	0.872681	0.193216	0.00364398	0.178889	0.0575937	-	-	↑	-	Aging-specific	2.63164
HSPA2	0.328544	0.298364	0.173817	0.438185	0.508375	0.00753138	0.220283	0.564665	-	-	↑	-	Aging-specific	2.6315
CERS6	-0.522364	6.92826e-05	-0.0582032	0.604804	-0.55658	0.00842226	-0.101646	0.478691	↓	-	↓	-	Aging-specific	2.63115
DBNDD1	0.638478	0.0423276	0.462384	0.0401203	-0.425529	0.00624009	-0.229889	0.254856	↑	↑	↓	-	Aging-specific	2.63034
PER1	-0.108426	0.523477	0.241445	0.0612108	0.466411	0.00686211	0.106724	0.649574	-	-	↑	-	Aging-specific	2.62995
NDUFAF6	-0.0599557	0.570903	-0.17229	0.00997034	-0.306098	0.00476589	0.00500296	0.715036	-	↓	↓	-	Aging-specific	2.62795
TNFRSF6B	-0.73322	0.062714	0.391388	0.312022	0.633628	0.0101324	-0.224119	0.149656	-	-	↑	-	Aging-specific	2.62792
LRRTM4	NA	NA	NA	NA	-0.514419	0.00770578	0.0103992	0.79544	-	-	↓	-	Aging-specific	2.6276
MTPN	-0.189505	0.0113373	-0.204332	0.00346391	-0.332906	0.00507872	-0.0553195	0.493153	↓	↓	↓	-	Aging-specific	2.62715
RENBP	-0.521077	0.219318	-0.802818	0.00415854	0.375008	0.00560142	-0.0224552	0.249976	-	↓	↑	-	Aging-specific	2.62671
TRIOBP	0.0405207	0.749798	0.0369509	0.735723	0.270717	0.00441176	0.0746393	0.363218	-	-	↑	-	Aging-specific	2.62611
OFD1	0.00773829	0.970742	-0.0919841	0.431019	0.52163	0.00786574	0.00688276	0.838121	-	-	↑	-	Aging-specific	2.62589
RASSF4	-0.227138	0.314452	0.226841	0.118938	0.370487	0.00560142	0.0564017	0.488887	-	-	↑	-	Aging-specific	2.62219
BCL2L11	-0.0379262	0.92021	-0.333271	0.108123	0.185029	0.00365473	0.0791014	0.0575937	-	-	↑	-	Aging-specific	2.62217
ZNF667-AS1	0.0110839	0.972144	-0.137132	0.383782	-0.195536	0.00375404	-0.0942784	0.13286	-	-	↓	-	Aging-specific	2.62104
DOK4	0.0373569	0.859992	0.0199909	0.876126	-0.282339	0.0045853	-0.0969016	0.144191	-	-	↓	-	Aging-specific	2.62097
E2F5	-0.0884676	0.730819	-0.276057	0.0279422	-0.194172	0.00375404	-0.0575293	0.677518	-	↓	↓	-	Aging-specific	2.61967
CMTM3	-0.102992	0.331974	-0.07536	0.373072	0.37005	0.00563478	0.127293	0.379441	-	-	↑	-	Aging-specific	2.61917
PRKN	-1.21561	0.00231481	-0.588571	0.0281674	-0.457094	0.00688614	-0.0260453	0.768975	↓	↓	↓	-	Aging-specific	2.61912
PPP2R5C	-0.0561826	0.503154	0.014638	0.787531	-0.0680469	0.0028307	0.00202229	0.768324	-	-	↓	-	Aging-specific	2.61615
SMAD1	0.189136	0.0809154	-0.0642724	0.524618	0.27378	0.0045472	0.0600244	0.382908	-	-	↑	-	Aging-specific	2.61604
ZC3H12C	-0.158064	0.39785	-0.264479	0.0312392	0.309512	0.00493812	0.0888449	0.0575937	-	↓	↑	-	Aging-specific	2.61595
PKD1P1	0.087042	0.579057	0.108817	0.42976	0.31377	0.00499467	-0.0715349	0.3611	-	-	↑	-	Aging-specific	2.61526
ZBTB1	-0.258317	0.0120946	-0.158187	0.0803903	0.263867	0.00445364	0.0539535	0.565675	↓	-	↑	-	Aging-specific	2.61515
CFAP73	-0.0164301	0.927536	0.228682	0.219398	-0.284678	0.00467682	0.0483731	0.370108	-	-	↓	-	Aging-specific	2.61473
KLF11	-0.227967	0.122529	-0.0367691	0.738103	0.25794	0.00440014	-0.00326967	0.472719	-	-	↑	-	Aging-specific	2.61447
ECI1	0.449022	0.000388411	0.170077	0.276702	0.129783	0.0032784	-0.0116693	0.664107	↑	-	↑	-	Aging-specific	2.61412
ABCC9	-0.208991	0.778818	-0.640003	0.0903828	0.31306	0.00500307	0.0825029	0.0862899	-	-	↑	-	Aging-specific	2.61382
LINC01346	NA	NA	NA	NA	-0.0542171	0.00276171	0.068916	0.0575937	-	-	↓	-	Aging-specific	2.61304
FGD2	NA	NA	NA	NA	0.228051	0.00412145	-0.00224252	0.798109	-	-	↑	-	Aging-specific	2.613
IL1R1	-0.25174	0.371425	-0.39562	0.0525191	0.541736	0.0084933	0.00460145	0.194386	-	-	↑	-	Aging-specific	2.61266
NACC2	0.178654	0.220407	0.0970425	0.468318	0.289738	0.00476752	0.255826	0.106996	-	-	↑	-	Aging-specific	2.61145
TSR3	0.142423	0.124497	0.189075	0.218879	-0.125892	0.00327008	0.00439776	0.200768	-	-	↓	-	Aging-specific	2.61133
GABRD	NA	NA	NA	NA	-0.951683	0.0219225	-0.391048	0.0575937	-	-	↓	-	Aging-specific	2.61079
NINJ1	-0.154835	0.507507	0.0599504	0.717285	0.362458	0.00565392	0.0370031	0.421964	-	-	↑	-	Aging-specific	2.61011
TMEM200A	0.481332	0.0918714	-0.481974	0.0205012	-0.240562	0.00427941	-0.369597	0.172912	-	↓	↓	-	Aging-specific	2.60918
TRIM32	-0.103733	0.256094	-0.293643	5.05093e-05	-0.308182	0.00500307	-0.142747	0.37932	-	↓	↓	-	Aging-specific	2.60895
KCNS3	-0.231547	0.549686	0.342471	0.123493	-0.480912	0.00744854	-0.246331	0.0575937	-	-	↓	-	Aging-specific	2.60884
NDUFA11	0.189506	0.0147328	0.200234	0.13384	-0.152249	0.00349711	-0.117358	0.0530314	↑	-	↓	-	Aging-specific	2.60854
MIEF2	0.0716143	0.639284	0.0142946	0.929668	-0.371565	0.00579808	-0.194123	0.0575937	-	-	↓	-	Aging-specific	2.60828
[truncated: 35,308 more rows]
